# Supplementary material for: Updated Italian checklist of Soldier Flies (Diptera, Stratiomyidae)
Source: Zookeys. 2013 Sep 27;(336):61–78. doi: 10.3897/zookeys.336.6016 (PMC3800780; doi:10.3897/zookeys.336.6016)
Supplement: Supplementary file 1 — Diptera Stratiomyidae, identified by Mason F. 2012 and 2013. (doi: 10.3897/zookeys.336.6016.app) File format: Microsoft Excel file (xls). [file ZooKeys-336-061-s001.xls]

## Sheet: 1.new italian records
n_exx	sex	genus	species	author	country	administrative_region	administrative_province	locality	lat	long	alt. (m)	date_1	date_2	legit	collecting method	project	housed in
1	m	Chorisops	nagatomii	(Rozkošný, 1979)	Italy	Calabria	Vibo Valentia	Mongiana, Marchesale (VV)	30°30' N	16°15' E	1143	2012-09-12	2012-09-21	Birtele D.	Malaise Trap M3	Life Project LIFE 09 ENV/IT/0000078	coll. Mason, Verona
1	f	Chorisops	nagatomii	(Rozkošný, 1979)	Italy	Calabria	Vibo Valentia	Mongiana, Marchesale (VV)	30°30' N	16°15' E	1143	2012-09-12	2012-09-21	Birtele D.	Malaise Trap M3	Life Project LIFE 09 ENV/IT/0000078	coll. Mason, Verona
5	f	Chorisops	caroli	(Troiano, 1995)	Italy	Calabria	Vibo Valentia	Mongiana, Marchesale (VV)	30°30' N	16°15' E	1143	2012-09-12	2012-09-21	Birtele D.	Malaise Trap M3	Life Project LIFE 09 ENV/IT/0000078	coll. Mason, Verona
3	f	Chorisops	caroli	(Troiano, 1995)	Italy	Calabria	Vibo Valentia	Mongiana, Marchesale (VV)	30°30' N	16°15' E	1143	2012-09-12	2012-09-21	Birtele D.	Malaise Trap M4	Life Project LIFE 09 ENV/IT/0000078	coll. Mason, Verona
6	f	Chorisops	caroli	(Troiano, 1995)	Italy	Calabria	Vibo Valentia	Mongiana, Marchesale (VV)	30°30' N	16°15' E	1143	2012-09-12	2012-09-21	Angilletta & Barra	Malaise Trap M3	Life Project LIFE 09 ENV/IT/0000078	coll. Mason, Verona
1	m	Chorisops	nagatomii	(Rozkošný, 1979)	Italy	Calabria	Vibo Valentia	Mongiana, Marchesale (VV)	30°30' N	16°15' E	1143	14/08/212	2012-08-29	Minichini D. Galle G., Cavallaro L.	Malaise Trap M2	Life Project LIFE 09 ENV/IT/0000078	coll. Mason, Verona
3	f	Chorisops	caroli	(Troiano, 1995)	Italy	Calabria	Vibo Valentia	Mongiana, Marchesale (VV)	30°30' N	16°15' E	1143	2012-08-29	2012-09-12	Angilletta & Barra	Malaise Trap M2	Life Project LIFE 09 ENV/IT/0000078	coll. Mason, Verona
1	f	Chorisops	caroli	(Troiano, 1995)	Italy	Calabria	Vibo Valentia	Mongiana, Marchesale (VV)	38°30' N	16°14' E	1143	2012-09-12	2012-09-21	Birtele D.	Malaise Trap M2	Life Project LIFE 09 ENV/IT/0000078	coll. Mason, Verona
1	f	Actina	chalybea	Meigen, 1804	Italy	Abruzzo	L'Aquila	Chiarano Sparvera (AQ)	41°51'.150 N	013°57.715' E	1750	2012-06-08	2012-06-22	Colecchia	Malaise Trap M2	Life Project LIFE 09 ENV/IT/0000078	coll. Mason, Verona
1	f	Chloromyia	speciosa	(Macquart, 1834)	Italy	Abruzzo	L'Aquila	Chiarano Sparvera (AQ)	41°51'.150 N	013°57.715' E	1750	2012-05-23	2012-06-08	D'Andrea	Malaise Trap M2	Life Project LIFE 09 ENV/IT/0000078	coll. Mason, Verona
1	m	Chloromyia	speciosa	(Macquart, 1834)	Italy	Abruzzo	L'Aquila	Chiarano Sparvera (AQ)	41°51'.150 N	013°57.715' E	1750	2012-05-23	2012-06-08	D'Andrea	Malaise Trap M3	Life Project LIFE 09 ENV/IT/0000078	coll. Mason, Verona
1	m	Clitellaria	ephippium	(Fabricius, 1775)	Italy	Abruzzo	L'Aquila	Chiarano Sparvera (AQ)	41°51'.150 N	013°57.715' E	1750	2012-05-23	2012-06-08	D'Andrea	Malaise Trap M3	Life Project LIFE 09 ENV/IT/0000078	coll. Mason, Verona
1	m	Sargus	bipunctatus	(Scopoli, 1763)	Italy	Calabria	Vibo Valentia	Mongiana, Marchesale (VV)	38°30' N	16°14' E	1143	2012-07-18	2012-08-01	Angilletta & Gallè G.	Malaise Trap M2	Life Project LIFE 09 ENV/IT/0000078	coll. Mason, Verona
1	m	Sargus	iridatus	(Scopoli, 1763)	Italy	Veneto	Treviso	Fregona, Bosco del Cansiglio (TV)	46°02.506' N	012°22.529'E	1340	2012-06-26		Zapponi L.& D'Amen M.	Malaise Trap M3	Life Project LIFE 09 ENV/IT/0000078	coll. Mason, Verona
1	m	Chloromyia	speciosa	(Macquart, 1834)	Italy	Abruzzo	L'Aquila	Chiarano Sparvera (AQ)	41°51'.150 N	013°57.715' E	1750	2012-06-08	2012-06-22	Buzzelli L.	Window trap W8	Life Project LIFE 09 ENV/IT/0000078	coll. Mason, Verona
1	m	Clitellaria	ephippium	(Fabricius, 1775)	Italy	Abruzzo	L'Aquila	Chiarano Sparvera (AQ)	41°51'.150 N	013°57.715' E	1750	2012-05-23	2012-06-08	D'Andrea	Malaise Trap M3	Life Project LIFE 09 ENV/IT/0000078	coll. Mason, Verona
1	m	Chloromyia	speciosa	(Macquart, 1834)	Italy	Abruzzo	L'Aquila	Chiarano Sparvera (AQ)	41°51'.150 N	013°57.715' E	1750	2012-05-23	2012-06-08	Colecchia	Malaise Trap M3	Life Project LIFE 09 ENV/IT/0000078	coll. Mason, Verona
2	f	Beris	vallata	(Forster, 1771)	Italy	Abruzzo	L'Aquila	Chiarano Sparvera (AQ)	41°51'.150 N	013°57.715' E	1750	2012-06-08	2012-06-22	Colecchia	Malaise Trap M3	Life Project LIFE 09 ENV/IT/0000078	coll. Mason, Verona
10	f	Beris	chalybata	(Forster, 1771)	Italy	Veneto	Belluno	Lorenzago di Cadore (BL)	306168 E	5149506 N 32T (VGS 84)	1157	2013-05-16	2013-05-30	Feltrin G.E.	Malaise Trap M1	Life Project LIFE 09 ENV/IT/0000078	coll. CNBFVR
1	f	Beris	chalybata	(Forster, 1771)	Italy	Veneto	Belluno	Lorenzago di Cadore (BL)	306168 E	5149506 N 32T (VGS 84)	1157	2013-06-15	2013-06-29	Feltrin G.E.	Malaise Trap M1	Life Project LIFE 09 ENV/IT/0000078	coll. CNBFVR

## Sheet: 2.species label
Xylomyidae	Xylomyidae	Xylomyidae	Xylomyidae	Xylomyidae	♂	Xylomyidae
Solva Walker, 1860 F.Mason det.2011	Solva Walker, 1860 F.Mason det.2011	Solva Walker, 1860 F.Mason det.2011	Solva Walker, 1860 F.Mason det.2011	Solva Walker, 1860 F.Mason det.2011	Solva Walker, 1860 F.Mason det.2011	Solva Walker, 1860 F.Mason det.2011
Solva marginata (Meigen, 1820) F.Mason det.2011	Solva marginata (Meigen, 1820) F.Mason det.2011	Solva marginata (Meigen, 1820) F.Mason det.2011	Solva marginata (Meigen, 1820) F.Mason det.2011	Solva marginata (Meigen, 1820) F.Mason det.2011	Solva marginata (Meigen, 1820) F.Mason det.2011	Solva marginata (Meigen, 1820) F.Mason det.2011
Solva varia (Meigen, 1820) F.Mason det.2011	Solva varia (Meigen, 1820) F.Mason det.2011	Solva varia (Meigen, 1820) F.Mason det.2011	Solva varia (Meigen, 1820) F.Mason det.2011	Solva varia (Meigen, 1820) F.Mason det.2011	Solva varia (Meigen, 1820) F.Mason det.2011	Solva varia (Meigen, 1820) F.Mason det.2011
Alliocera graeca, Saunders, 1845 F.Mason det.2011	Alliocera graeca, Saunders, 1845 F.Mason det.2011	Alliocera graeca, Saunders, 1845 F.Mason det.2011	Alliocera graeca, Saunders, 1845 F.Mason det.2011	Alliocera graeca, Saunders, 1845 F.Mason det.2011	Alliocera graeca, Saunders, 1845 F.Mason det.2011	Alliocera graeca, Saunders, 1845 F.Mason det.2011
Actina Meigen, 1804 F.Mason det.2011	Actina Meigen, 1804 F.Mason det.2011	Actina Meigen, 1804 F.Mason det.2011	Actina Meigen, 1804 F.Mason det.2011	Actina Meigen, 1804 F.Mason det.2011	Actina Meigen, 1804 F.Mason det.2011	Actina Meigen, 1804 F.Mason det.2011
		Actina nitens (Latreille, 1905) F.Mason det.2011	Actina nitens (Latreille, 1905) F.Mason det.2011	Actina nitens (Latreille, 1905) F.Mason det.2011	Actina nitens (Latreille, 1905) F.Mason det.2011	Actina nitens (Latreille, 1905) F.Mason det.2011
		Actina nitens (Latreille, 1905) F.Mason det.2011	Actina nitens (Latreille, 1905) F.Mason det.2011	Actina nitens (Latreille, 1905) F.Mason det.2011	Actina nitens (Latreille, 1905) F.Mason det.2011	Actina nitens (Latreille, 1905) F.Mason det.2011
		Actina nitens (Latreille, 1905) F.Mason det.2011	Actina nitens (Latreille, 1905) F.Mason det.2011	Actina nitens (Latreille, 1905) F.Mason det.2011	Actina nitens (Latreille, 1905) F.Mason det.2011	Actina nitens (Latreille, 1905) F.Mason det.2011
Actina nitens (Latreille, 1905) F.Mason det.2011	Actina nitens (Latreille, 1905) F.Mason det.2011	Actina nitens (Latreille, 1905) F.Mason det.2011	Actina nitens (Latreille, 1905) F.Mason det.2011	Actina nitens (Latreille, 1905) F.Mason det.2011	Actina nitens (Latreille, 1905) F.Mason det.2011	Actina nitens (Latreille, 1905) F.Mason det.2011
Beris Latreille, 1802 F.Mason det.2011	Beris Latreille, 1802 F.Mason det.2011	Beris Latreille, 1802 F.Mason det.2011	Beris Latreille, 1802 F.Mason det.2011	Beris Latreille, 1802 F.Mason det.2011	Beris Latreille, 1802 F.Mason det.2011	Beris Latreille, 1802 F.Mason det.2011
Beris chalybata (Forster, 1771) F.Mason det.2011	Beris chalybata (Forster, 1771) F.Mason det.2011	Beris chalybata (Forster, 1771) F.Mason det.2011	Beris chalybata (Forster, 1771) F.Mason det.2011	Beris chalybata (Forster, 1771) F.Mason det.2011	Beris chalybata (Forster, 1771) F.Mason det.2011	Beris chalybata (Forster, 1771) F.Mason det.2011
Beris clavipes (Linnaeus, 1767) F.Mason det.2011	Beris clavipes (Linnaeus, 1767) F.Mason det.2011	Beris clavipes (Linnaeus, 1767) F.Mason det.2011	Beris clavipes (Linnaeus, 1767) F.Mason det.2011	Beris clavipes (Linnaeus, 1767) F.Mason det.2011	Beris clavipes (Linnaeus, 1767) F.Mason det.2011	Beris clavipes (Linnaeus, 1767) F.Mason det.2011
Beris fuscipes Meigen, 1820 F.Mason det.2011	Beris fuscipes Meigen, 1820 F.Mason det.2011	Beris fuscipes Meigen, 1820 F.Mason det.2011	Beris fuscipes Meigen, 1820 F.Mason det.2011	Beris fuscipes Meigen, 1820 F.Mason det.2011	Beris fuscipes Meigen, 1820 F.Mason det.2011	Beris fuscipes Meigen, 1820 F.Mason det.2011
Beris geniculata Curtis, 1830 F.Mason det.2011	Beris geniculata Curtis, 1830 F.Mason det.2011	Beris geniculata Curtis, 1830 F.Mason det.2011	Beris geniculata Curtis, 1830 F.Mason det.2011	Beris geniculata Curtis, 1830 F.Mason det.2011	Beris geniculata Curtis, 1830 F.Mason det.2011	Beris geniculata Curtis, 1830 F.Mason det.2011
Beris morrisii Dale, 1841 F.Mason det.2011	Beris morrisii Dale, 1841 F.Mason det.2011	Beris morrisii Dale, 1841 F.Mason det.2011	Beris morrisii Dale, 1841 F.Mason det.2011	Beris morrisii Dale, 1841 F.Mason det.2011	Beris morrisii Dale, 1841 F.Mason det.2011	Beris morrisii Dale, 1841 F.Mason det.2011
Beris strobli Dušek & Rozkošný, 1968 F.Mason det.2011	Beris strobli Dušek & Rozkošný, 1968 F.Mason det.2011	Beris strobli Dušek & Rozkošný, 1968 F.Mason det.2011	Beris strobli Dušek & Rozkošný, 1968 F.Mason det.2011	Beris strobli Dušek & Rozkošný, 1968 F.Mason det.2011	Beris strobli Dušek & Rozkošný, 1968 F.Mason det.2011	Beris strobli Dušek & Rozkošný, 1968 F.Mason det.2011
Beris vallata (Forster, 1771) F.Mason det.2011	Beris vallata (Forster, 1771) F.Mason det.2011	Beris vallata (Forster, 1771) F.Mason det.2011	Beris vallata (Forster, 1771) F.Mason det.2011	Beris vallata (Forster, 1771) F.Mason det.2011	Beris vallata (Forster, 1771) F.Mason det.2011	Beris vallata (Forster, 1771) F.Mason det.2011
Chorisops Rondani, 1856 F.Mason det.2011	Chorisops Rondani, 1856 F.Mason det.2011	Chorisops Rondani, 1856 F.Mason det.2011	Chorisops Rondani, 1856 F.Mason det.2011	Chorisops Rondani, 1856 F.Mason det.2011	Chorisops Rondani, 1856 F.Mason det.2011	Chorisops Rondani, 1856 F.Mason det.2011
Italia,(Sassari) Sardegna,Villanova Monteleone, loc. Sa Serra 40°30'36.04N 8°28'24.69E, 530 ma.s.l., leg.P.Niolu	Italia,(Sassari) Sardegna,Villanova Monteleone, loc. Sa Serra 40°30'36.04N 8°28'24.69E, 530 ma.s.l., leg.P.Niolu	Italia,(Sassari) Sardegna,Villanova Monteleone, loc. Sa Serra 40°30'36.04N 8°28'24.69E, 530 ma.s.l., leg.P.Niolu	Italia,(Sassari) Sardegna,Villanova Monteleone, loc. Sa Serra 40°30'36.04N 8°28'24.69E, 530 ma.s.l., leg.P.Niolu	Chorisops caroli (Troiano,1995) F.Mason det.2011	Chorisops caroli (Troiano,1995) F.Mason det.2011	Chorisops caroli (Troiano,1995) F.Mason det.2011
Italia,(Sassari) Sardegna,Villanova Monteleone, loc. Sa Serra 40°30'36.04N 8°28'24.69E, 530 ma.s.l., leg.P.Niolu	Italia,(Sassari) Sardegna,Villanova Monteleone, loc. Sa Serra 40°30'36.04N 8°28'24.69E, 530 ma.s.l., leg.P.Niolu	Italia,(Sassari) Sardegna,Villanova Monteleone, loc. Sa Serra 40°30'36.04N 8°28'24.69E, 530 ma.s.l., leg.P.Niolu	Italia,(Sassari) Sardegna,Villanova Monteleone, loc. Sa Serra 40°30'36.04N 8°28'24.69E, 530 ma.s.l., leg.P.Niolu
Chorisops caroli (Troiano,1995) F.Mason det.2011	Chorisops caroli (Troiano,1995) F.Mason det.2011	Chorisops caroli (Troiano,1995) F.Mason det.2011	Chorisops caroli (Troiano,1995) F.Mason det.2011	Chorisops caroli (Troiano,1995) F.Mason det.2011	Chorisops caroli (Troiano,1995) F.Mason det.2011	Chorisops caroli (Troiano,1995) F.Mason det.2011
Chorisops masoni (Troiano & Toscano) F.Mason det.2011	Chorisops masoni (Troiano & Toscano) F.Mason det.2011	Chorisops masoni (Troiano & Toscano) F.Mason det.2011	Chorisops masoni (Troiano & Toscano) F.Mason det.2011		Chorisops masoni (Troiano & Toscano) F.Mason det.2011	Chorisops masoni (Troiano & Toscano) F.Mason det.2011
Chorisops nagatomii (Rozkošný, 1979) F.Mason det.2011	Chorisops nagatomii (Rozkošný, 1979) F.Mason det.2011	Chorisops nagatomii (Rozkošný, 1979) F.Mason det.2011	Chorisops nagatomii (Rozkošný, 1979) F.Mason det.2011	Chorisops nagatomii (Rozkošný, 1979) F.Mason det.2011	Chorisops nagatomii (Rozkošný, 1979) F.Mason det.2011	Chorisops nagatomii (Rozkošný, 1979) F.Mason det.2011
Chorisops nagatomii (Rozkošný, 1979) F.Mason det.2011	Chorisops nagatomii (Rozkošný, 1979) F.Mason det.2011	Chorisops nagatomii (Rozkošný, 1979) F.Mason det.2011	Chorisops nagatomii (Rozkošný, 1979) F.Mason det.2011	Chorisops nagatomii (Rozkošný, 1979) F.Mason det.2011	Chorisops nagatomii (Rozkošný, 1979) F.Mason det.2011	Chorisops nagatomii (Rozkošný, 1979) F.Mason det.2011
Chorisops nagatomii (Rozkošný, 1979) F.Mason det.2011	Chorisops nagatomii (Rozkošný, 1979) F.Mason det.2011	Chorisops nagatomii (Rozkošný, 1979) F.Mason det.2011	Chorisops nagatomii (Rozkošný, 1979) F.Mason det.2011	Chorisops nagatomii (Rozkošný, 1979) F.Mason det.2011	Chorisops nagatomii (Rozkošný, 1979) F.Mason det.2011	Chorisops nagatomii (Rozkošný, 1979) F.Mason det.2011
Chorisops nagatomii (Rozkošný, 1979) F.Mason det.2011	Chorisops nagatomii (Rozkošný, 1979) F.Mason det.2011	Chorisops nagatomii (Rozkošný, 1979) F.Mason det.2011	Chorisops nagatomii (Rozkošný, 1979) F.Mason det.2011	Chorisops nagatomii (Rozkošný, 1979) F.Mason det.2011	Chorisops nagatomii (Rozkošný, 1979) F.Mason det.2011	Chorisops nagatomii (Rozkošný, 1979) F.Mason det.2011
Chorisops nagatomii (Rozkošný, 1979) F.Mason det.2011	Chorisops nagatomii (Rozkošný, 1979) F.Mason det.2011	Chorisops nagatomii (Rozkošný, 1979) F.Mason det.2011	Chorisops nagatomii (Rozkošný, 1979) F.Mason det.2011	Chorisops nagatomii (Rozkošný, 1979) F.Mason det.2011
Chorisops tibialis (Meigen, 1820) F.Mason det.2011	Chorisops tibialis (Meigen, 1820) F.Mason det.2011	Chorisops tibialis (Meigen, 1820) F.Mason det.2011	Chorisops tibialis (Meigen, 1820) F.Mason det.2011	Chorisops tibialis (Meigen, 1820) F.Mason det.2011	Chorisops tibialis (Meigen, 1820) F.Mason det.2011	Chorisops tibialis (Meigen, 1820) F.Mason det.2011
Chorisops tibialis (Meigen, 1820) F.Mason det.2011	Chorisops tibialis (Meigen, 1820) F.Mason det.2011	Chorisops tibialis (Meigen, 1820) F.Mason det.2011	Chorisops tibialis (Meigen, 1820) F.Mason det.2011	Chorisops tibialis (Meigen, 1820) F.Mason det.2011	Chorisops tibialis (Meigen, 1820) F.Mason det.2011	Chorisops tibialis (Meigen, 1820) F.Mason det.2011
Chorisops tunisiae ♂ (Becker, 1915) F.Mason det.2011	Chorisops tunisiae ♂ (Becker, 1915) F.Mason det.2011	Chorisops tunisiae ♂ (Becker, 1915) F.Mason det.2011	Chorisops tunisiae ♂ (Becker, 1915) F.Mason det.2011	Chorisops tunisiae ♂ (Becker, 1915) F.Mason det.2011	Chorisops tunisiae ♂ (Becker, 1915) F.Mason det.2011	Chorisops tunisiae ♂ (Becker, 1915) F.Mason det.2011
Chorisops tunisiae ♂ (Becker, 1915) F.Mason det.2011	Chorisops tunisiae ♂ (Becker, 1915) F.Mason det.2011	Chorisops tunisiae ♂ (Becker, 1915) F.Mason det.2011	Chorisops tunisiae ♂ (Becker, 1915) F.Mason det.2011	Chorisops tunisiae ♂ (Becker, 1915) F.Mason det.2011	Chorisops tunisiae ♂ (Becker, 1915) F.Mason det.2011	Chorisops tunisiae ♂ (Becker, 1915) F.Mason det.2011
Chorisops tunisiae ♀ (Becker, 1915) F.Mason det.2011	Chorisops tunisiae ♀ (Becker, 1915) F.Mason det.2011	Chorisops tunisiae ♀ (Becker, 1915) F.Mason det.2011	Chorisops tunisiae ♀ (Becker, 1915) F.Mason det.2011	Chorisops tunisiae ♀ (Becker, 1915) F.Mason det.2011	Chorisops tunisiae ♀ (Becker, 1915) F.Mason det.2011	Chorisops tunisiae ♀ (Becker, 1915) F.Mason det.2011
Chorisops tunisiae ♀ (Becker, 1915) F.Mason det.2011	Chorisops tunisiae (Becker, 1915) F.Mason det.2011	Chorisops tunisiae (Becker, 1915) F.Mason det.2011	Chorisops tunisiae (Becker, 1915) F.Mason det.2011	Chorisops tunisiae (Becker, 1915) F.Mason det.2011	Chorisops tunisiae (Becker, 1915) F.Mason det.2011	Chorisops tunisiae (Becker, 1915) F.Mason det.2011
Exodontha Rondani, 1856 F.Mason det.2011	Exodontha Rondani, 1856 F.Mason det.2011	Exodontha Rondani, 1856 F.Mason det.2011	Exodontha Rondani, 1856 F.Mason det.2011	Exodontha Rondani, 1856 F.Mason det.2011	Exodontha Rondani, 1856 F.Mason det.2011	Exodontha Rondani, 1856 F.Mason det.2011
Exodontha dubia (Zetterstedt, 1838) F.Mason det.2011	Exodontha dubia (Zetterstedt, 1838) F.Mason det.2011	Exodontha dubia (Zetterstedt, 1838) F.Mason det.2011	Exodontha dubia (Zetterstedt, 1838) F.Mason det.2011	Exodontha dubia (Zetterstedt, 1838) F.Mason det.2011	Exodontha dubia (Zetterstedt, 1838) F.Mason det.2011	Exodontha dubia (Zetterstedt, 1838) F.Mason det.2011
Chloromyia Duncan, 1837 F.Mason det.2011	Chloromyia Duncan, 1837 F.Mason det.2011	Chloromyia Duncan, 1837 F.Mason det.2011	Chloromyia Duncan, 1837 F.Mason det.2011	Chloromyia Duncan, 1837 F.Mason det.2011	Chloromyia Duncan, 1837 F.Mason det.2011	Chloromyia Duncan, 1837 F.Mason det.2011
Chloromyia formosa ♂ (Scopoli, 1763) F.Mason det.2011	Chloromyia formosa ♂ (Scopoli, 1763) F.Mason det.2011	Chloromyia formosa ♂ (Scopoli, 1763) F.Mason det.2011	Chloromyia formosa ♂ (Scopoli, 1763) F.Mason det.2011	Chloromyia formosa ♂ (Scopoli, 1763) F.Mason det.2011	Chloromyia formosa ♂ (Scopoli, 1763) F.Mason det.2011	Chloromyia formosa ♂ (Scopoli, 1763) F.Mason det.2011
Chloromyia formosa ♂ (Scopoli, 1763) F.Mason det.2011	Chloromyia formosa ♂ (Scopoli, 1763) F.Mason det.2011	Chloromyia formosa ♂ (Scopoli, 1763) F.Mason det.2011	Chloromyia formosa ♂ (Scopoli, 1763) F.Mason det.2011	Chloromyia formosa ♂ (Scopoli, 1763) F.Mason det.2011	Chloromyia formosa ♂ (Scopoli, 1763) F.Mason det.2011	Chloromyia formosa ♂ (Scopoli, 1763) F.Mason det.2011
Chloromyia formosa ♀ (Scopoli, 1763) F.Mason det.2011	Chloromyia formosa ♀ (Scopoli, 1763) F.Mason det.2011	Chloromyia formosa ♀ (Scopoli, 1763) F.Mason det.2011	Chloromyia formosa ♀ (Scopoli, 1763) F.Mason det.2011	Chloromyia formosa ♀ (Scopoli, 1763) F.Mason det.2011	Chloromyia formosa ♀ (Scopoli, 1763) F.Mason det.2011	Chloromyia formosa ♀ (Scopoli, 1763) F.Mason det.2011
Chloromyia formosa ♀ (Scopoli, 1763) F.Mason det.2011	Chloromyia formosa ♀ (Scopoli, 1763) F.Mason det.2011	Chloromyia formosa ♀ (Scopoli, 1763) F.Mason det.2011	Chloromyia formosa ♀ (Scopoli, 1763) F.Mason det.2011	Chloromyia formosa ♀ (Scopoli, 1763) F.Mason det.2011	Chloromyia formosa ♀ (Scopoli, 1763) F.Mason det.2011	Chloromyia formosa ♀ (Scopoli, 1763) F.Mason det.2011
0	Chloromyia formosa (Scopoli, 1763) F.Mason det.2011	Chloromyia formosa (Scopoli, 1763) F.Mason det.2011	Chloromyia formosa (Scopoli, 1763) F.Mason det.2011	Chloromyia formosa (Scopoli, 1763) F.Mason det.2011	Chloromyia formosa (Scopoli, 1763) F.Mason det.2011	Chloromyia formosa (Scopoli, 1763) F.Mason det.2011
Chloromyia formosa (Scopoli, 1763) F.Mason det.2011	Chloromyia formosa (Scopoli, 1763) F.Mason det.2011	Chloromyia formosa (Scopoli, 1763) F.Mason det.2011	Chloromyia formosa (Scopoli, 1763) F.Mason det.2011	Chloromyia formosa (Scopoli, 1763) F.Mason det.2011	Chloromyia formosa (Scopoli, 1763) F.Mason det.2011	Chloromyia formosa (Scopoli, 1763) F.Mason det.2011
Chloromyia speciosa ♀ (Maquart,1834) F.Mason det.2011	Chloromyia speciosa ♀ (Maquart,1834) F.Mason det.2011	Chloromyia speciosa ♀ (Maquart,1834) F.Mason det.2011	Chloromyia speciosa ♀ (Maquart,1834) F.Mason det.2011	Chloromyia speciosa ♀ (Maquart,1834) F.Mason det.2011	Chloromyia speciosa ♀ (Maquart,1834) F.Mason det.2011	Chloromyia speciosa ♀ (Maquart,1834) F.Mason det.2011
Chloromyia speciosa ♂ (Maquart,1834) F.Mason det.2011	Chloromyia speciosa ♂ (Maquart,1834) F.Mason det.2011	Chloromyia speciosa ♂ (Maquart,1834) F.Mason det.2011	Chloromyia speciosa ♂ (Maquart,1834) F.Mason det.2011	Chloromyia speciosa ♂ (Maquart,1834) F.Mason det.2011	Chloromyia speciosa ♂ (Maquart,1834) F.Mason det.2011	Chloromyia speciosa ♂ (Maquart,1834) F.Mason det.2011
Microchrysa Loew, 1855	Microchrysa Loew, 1855	Microchrysa Loew, 1855	Microchrysa Loew, 1855	Microchrysa Loew, 1855	Microchrysa Loew, 1855	Microchrysa Loew, 1855
Microchrysa flavicornis (Meigen, 1822) F.Mason det.2011	Microchrysa flavicornis (Meigen, 1822) F.Mason det.2011	Microchrysa flavicornis (Meigen, 1822) F.Mason det.2011	Microchrysa flavicornis (Meigen, 1822) F.Mason det.2011	Microchrysa flavicornis (Meigen, 1822) F.Mason det.2011	Microchrysa flavicornis (Meigen, 1822) F.Mason det.2011	Microchrysa flavicornis (Meigen, 1822) F.Mason det.2011
Microchrysa polita (Linnaeus, 1758) F.Mason det.2011	Microchrysa polita (Linnaeus, 1758) F.Mason det.2011	Microchrysa polita (Linnaeus, 1758) F.Mason det.2011	Microchrysa polita (Linnaeus, 1758) F.Mason det.2011	Microchrysa polita (Linnaeus, 1758) F.Mason det.2011	Microchrysa polita (Linnaeus, 1758) F.Mason det.2011	Microchrysa polita (Linnaeus, 1758) F.Mason det.2011
Sargus Fabricius, 1798	Sargus Fabricius, 1798	Sargus Fabricius, 1798	Sargus Fabricius, 1798	Sargus Fabricius, 1798	Sargus Fabricius, 1798	Sargus Fabricius, 1798
Sargus albibarbus Loew, 1855 F.Mason det.2011	Sargus albibarbus Loew, 1855 F.Mason det.2011	Sargus albibarbus Loew, 1855 F.Mason det.2011	Sargus albibarbus Loew, 1855 F.Mason det.2011	Sargus albibarbus Loew, 1855 F.Mason det.2011	Sargus albibarbus Loew, 1855 F.Mason det.2011	Sargus albibarbus Loew, 1855 F.Mason det.2011
Sargus bipunctatus (Scopoli, 1763) F.Mason det.2011	Sargus bipunctatus (Scopoli, 1763) F.Mason det.2011	Sargus bipunctatus (Scopoli, 1763) F.Mason det.2011	Sargus bipunctatus (Scopoli, 1763) F.Mason det.2011	Sargus bipunctatus (Scopoli, 1763) F.Mason det.2011	Sargus bipunctatus (Scopoli, 1763) F.Mason det.2011	Sargus bipunctatus (Scopoli, 1763) F.Mason det.2011
Sargus cuprarius (Linnaeus, 1758) F.Mason det.2011	Sargus cuprarius (Linnaeus, 1758) F.Mason det.2011	Sargus cuprarius (Linnaeus, 1758) F.Mason det.2011	Sargus cuprarius (Linnaeus, 1758) F.Mason det.2011	Sargus cuprarius (Linnaeus, 1758) F.Mason det.2011	Sargus cuprarius (Linnaeus, 1758) F.Mason det.2011	Sargus cuprarius (Linnaeus, 1758) F.Mason det.2011
Sargus flavipes Meigen, 1822 F.Mason det.2011	Sargus flavipes Meigen, 1822 F.Mason det.2011	Sargus flavipes Meigen, 1822 F.Mason det.2011	Sargus flavipes Meigen, 1822 F.Mason det.2011	Sargus flavipes Meigen, 1822 F.Mason det.2011	Sargus flavipes Meigen, 1822 F.Mason det.2011	Sargus flavipes Meigen, 1822 F.Mason det.2011
Sargus iridatus (Scopoli, 1763) F.Mason det.2011	Sargus iridatus (Scopoli, 1763) F.Mason det.2011	Sargus iridatus (Scopoli, 1763) F.Mason det.2011	Sargus iridatus (Scopoli, 1763) F.Mason det.2011	Sargus iridatus (Scopoli, 1763) F.Mason det.2011	Sargus iridatus (Scopoli, 1763) F.Mason det.2011	Sargus iridatus (Scopoli, 1763) F.Mason det.2011
Sargus rufipes WahIberg, 1854 F.Mason det.2011	Sargus rufipes WahIberg, 1854 F.Mason det.2011	Sargus rufipes WahIberg, 1854 F.Mason det.2011	Sargus rufipes WahIberg, 1854 F.Mason det.2011	Sargus rufipes WahIberg, 1854 F.Mason det.2011	Sargus rufipes WahIberg, 1854 F.Mason det.2011	Sargus rufipes WahIberg, 1854 F.Mason det.2011
Odontomyia Meigen, 1803 F.Mason det.2011	Odontomyia Meigen, 1803 F.Mason det.2011	Odontomyia Meigen, 1803 F.Mason det.2011	Odontomyia Meigen, 1803 F.Mason det.2011	Odontomyia Meigen, 1803 F.Mason det.2011	Odontomyia Meigen, 1803 F.Mason det.2011	Odontomyia Meigen, 1803 F.Mason det.2011
Odontomyia angulata (Panzer, 1798) F.Mason det.2011	Odontomyia angulata (Panzer, 1798) F.Mason det.2011	Odontomyia angulata (Panzer, 1798) F.Mason det.2011	Odontomyia angulata (Panzer, 1798) F.Mason det.2011	Odontomyia angulata (Panzer, 1798) F.Mason det.2011	Odontomyia angulata (Panzer, 1798) F.Mason det.2011	Odontomyia angulata (Panzer, 1798) F.Mason det.2011
Odontomyia annulata (Meigen, 1822) F.Mason det.2011	Odontomyia annulata (Meigen, 1822) F.Mason det.2011	Odontomyia annulata (Meigen, 1822) F.Mason det.2011	Odontomyia annulata (Meigen, 1822) F.Mason det.2011	Odontomyia annulata (Meigen, 1822) F.Mason det.2011	Odontomyia annulata (Meigen, 1822) F.Mason det.2011	Odontomyia annulata (Meigen, 1822) F.Mason det.2011
Odontomyia argentata (Fabricius, 1794) F.Mason det.2011	Odontomyia argentata (Fabricius, 1794) F.Mason det.2011	Odontomyia argentata (Fabricius, 1794) F.Mason det.2011	Odontomyia argentata (Fabricius, 1794) F.Mason det.2011	Odontomyia argentata (Fabricius, 1794) F.Mason det.2011	Odontomyia argentata (Fabricius, 1794) F.Mason det.2011	Odontomyia argentata (Fabricius, 1794) F.Mason det.2011
Odontomyia cephalonica Strobl, 1898 F.Mason det.2011	Odontomyia cephalonica Strobl, 1898 F.Mason det.2011	Odontomyia cephalonica Strobl, 1898 F.Mason det.2011	Odontomyia cephalonica Strobl, 1898 F.Mason det.2011	Odontomyia cephalonica Strobl, 1898 F.Mason det.2011	Odontomyia cephalonica Strobl, 1898 F.Mason det.2011	Odontomyia cephalonica Strobl, 1898 F.Mason det.2011
Odontomyia discolor Loew, 1846 F.Mason det.2011	Odontomyia discolor Loew, 1846 F.Mason det.2011	Odontomyia discolor Loew, 1846 F.Mason det.2011	Odontomyia discolor Loew, 1846 F.Mason det.2011	Odontomyia discolor Loew, 1846 F.Mason det.2011	Odontomyia discolor Loew, 1846 F.Mason det.2011	Odontomyia discolor Loew, 1846 F.Mason det.2011
Odontomyia flavissima (Rossi, 1790) F.Mason det.2011	Odontomyia flavissima (Rossi, 1790) F.Mason det.2011	Odontomyia flavissima (Rossi, 1790) F.Mason det.2011	Odontomyia flavissima (Rossi, 1790) F.Mason det.2011	Odontomyia flavissima (Rossi, 1790) F.Mason det.2011	Odontomyia flavissima (Rossi, 1790) F.Mason det.2011	Odontomyia flavissima (Rossi, 1790) F.Mason det.2011
Odontomyia hydroleon (Linnaeus, 1758) F.Mason det.2011	Odontomyia hydroleon (Linnaeus, 1758) F.Mason det.2011	Odontomyia hydroleon (Linnaeus, 1758) F.Mason det.2011	Odontomyia hydroleon (Linnaeus, 1758) F.Mason det.2011	Odontomyia hydroleon (Linnaeus, 1758) F.Mason det.2011	Odontomyia hydroleon (Linnaeus, 1758) F.Mason det.2011	Odontomyia hydroleon (Linnaeus, 1758) F.Mason det.2011
Odontomyia limbata (Meigen, 1822) F.Mason det.2011	Odontomyia limbata (Meigen, 1822) F.Mason det.2011	Odontomyia limbata (Meigen, 1822) F.Mason det.2011	Odontomyia limbata (Meigen, 1822) F.Mason det.2011	Odontomyia limbata (Meigen, 1822) F.Mason det.2011	Odontomyia limbata (Meigen, 1822) F.Mason det.2011	Odontomyia limbata (Meigen, 1822) F.Mason det.2011
Odontomyia ornata (Meigen, 1822) F.Mason det.2011	Odontomyia ornata (Meigen, 1822) F.Mason det.2011	Odontomyia ornata (Meigen, 1822) F.Mason det.2011	Odontomyia ornata (Meigen, 1822) F.Mason det.2011	Odontomyia ornata (Meigen, 1822) F.Mason det.2011	Odontomyia ornata (Meigen, 1822) F.Mason det.2011	Odontomyia ornata (Meigen, 1822) F.Mason det.2011
Odontomyia tigrina (Fabricius, 1775) F.Mason det.2011	Odontomyia tigrina (Fabricius, 1775) F.Mason det.2011	Odontomyia tigrina (Fabricius, 1775) F.Mason det.2011	Odontomyia tigrina (Fabricius, 1775) F.Mason det.2011	Odontomyia tigrina (Fabricius, 1775) F.Mason det.2011	Odontomyia tigrina (Fabricius, 1775) F.Mason det.2011	Odontomyia tigrina (Fabricius, 1775) F.Mason det.2011
OpIodontha Rondani, 1863 F.Mason det.2011	OpIodontha Rondani, 1863 F.Mason det.2011	OpIodontha Rondani, 1863 F.Mason det.2011	OpIodontha Rondani, 1863 F.Mason det.2011	OpIodontha Rondani, 1863 F.Mason det.2011	OpIodontha Rondani, 1863 F.Mason det.2011	OpIodontha Rondani, 1863 F.Mason det.2011
Oplodontha viridula (Fabricius, 1775) F.Mason det.2011	Oplodontha viridula (Fabricius, 1775) F.Mason det.2011	Oplodontha viridula (Fabricius, 1775) F.Mason det.2011	Oplodontha viridula (Fabricius, 1775) F.Mason det.2011	Oplodontha viridula (Fabricius, 1775) F.Mason det.2011	Oplodontha viridula (Fabricius, 1775) F.Mason det.2011	Oplodontha viridula (Fabricius, 1775) F.Mason det.2011
Stratiomys Geoffoy, 1762 F.Mason det.2011	Stratiomys Geoffoy, 1762 F.Mason det.2011	Stratiomys Geoffoy, 1762 F.Mason det.2011	Stratiomys Geoffoy, 1762 F.Mason det.2011	Stratiomys Geoffoy, 1762 F.Mason det.2011	Stratiomys Geoffoy, 1762 F.Mason det.2011	Stratiomys Geoffoy, 1762 F.Mason det.2011
Stratiomys cenisia Meigen, 1822 F.Mason det.2011	Stratiomys cenisia Meigen, 1822 F.Mason det.2011	Stratiomys cenisia Meigen, 1822 F.Mason det.2011	Stratiomys cenisia Meigen, 1822 F.Mason det.2011	Stratiomys cenisia Meigen, 1822 F.Mason det.2011	Stratiomys cenisia Meigen, 1822 F.Mason det.2011	Stratiomys cenisia Meigen, 1822 F.Mason det.2011
Stratiomys chamaeleon (Linnaeus, 1758) F.Mason det.2011	Stratiomys chamaeleon (Linnaeus, 1758) F.Mason det.2011	Stratiomys chamaeleon (Linnaeus, 1758) F.Mason det.2011	Stratiomys chamaeleon (Linnaeus, 1758) F.Mason det.2011	Stratiomys chamaeleon (Linnaeus, 1758) F.Mason det.2011	Stratiomys chamaeleon (Linnaeus, 1758) F.Mason det.2011	Stratiomys chamaeleon (Linnaeus, 1758) F.Mason det.2011
Stratiomys concinna Meigen, 1822 F.Mason det.2011	Stratiomys concinna Meigen, 1822 F.Mason det.2011	Stratiomys concinna Meigen, 1822 F.Mason det.2011	Stratiomys concinna Meigen, 1822 F.Mason det.2011	Stratiomys concinna Meigen, 1822 F.Mason det.2011	Stratiomys concinna Meigen, 1822 F.Mason det.2011	Stratiomys concinna Meigen, 1822 F.Mason det.2011
Stratiomys equestris Meigen, 1838 F.Mason det.2011	Stratiomys equestris Meigen, 1838 F.Mason det.2011	Stratiomys equestris Meigen, 1838 F.Mason det.2011	Stratiomys equestris Meigen, 1838 F.Mason det.2011	Stratiomys equestris Meigen, 1838 F.Mason det.2011	Stratiomys equestris Meigen, 1838 F.Mason det.2011	Stratiomys equestris Meigen, 1838 F.Mason det.2011
Stratiomys hispanica (Pleske,1901) F.Mason det.2011	Stratiomys hispanica (Pleske,1901) F.Mason det.2011	Stratiomys hispanica (Pleske,1901) F.Mason det.2011	Stratiomys hispanica (Pleske,1901) F.Mason det.2011	Stratiomys hispanica (Pleske,1901) F.Mason det.2011	Stratiomys hispanica (Pleske,1901) F.Mason det.2011	Stratiomys hispanica (Pleske,1901) F.Mason det.2011
Stratiomys longicornis (Scopoli, 1763) F.Mason det.2011	Stratiomys longicornis (Scopoli, 1763) F.Mason det.2011	Stratiomys longicornis (Scopoli, 1763) F.Mason det.2011	Stratiomys longicornis (Scopoli, 1763) F.Mason det.2011	Stratiomys longicornis (Scopoli, 1763) F.Mason det.2011	Stratiomys longicornis (Scopoli, 1763) F.Mason det.2011	Stratiomys longicornis (Scopoli, 1763) F.Mason det.2011
Stratiomys potamida Meigen, 1822 F.Mason det.2011	Stratiomys potamida Meigen, 1822 F.Mason det.2011	Stratiomys potamida Meigen, 1822 F.Mason det.2011	Stratiomys potamida Meigen, 1822 F.Mason det.2011	Stratiomys potamida Meigen, 1822 F.Mason det.2011	Stratiomys potamida Meigen, 1822 F.Mason det.2011	Stratiomys potamida Meigen, 1822 F.Mason det.2011
Stratiomys rubriconis (Bezzi, 1896) F.Mason det.2011	Stratiomys rubriconis (Bezzi, 1896) F.Mason det.2011	Stratiomys rubriconis (Bezzi, 1896) F.Mason det.2011	Stratiomys rubriconis (Bezzi, 1896) F.Mason det.2011	Stratiomys rubriconis (Bezzi, 1896) F.Mason det.2011	Stratiomys rubriconis (Bezzi, 1896) F.Mason det.2011	Stratiomys rubriconis (Bezzi, 1896) F.Mason det.2011
Stratiomys singularior (Harris, 1776) F.Mason det.2011	Stratiomys singularior (Harris, 1776) F.Mason det.2011	Stratiomys singularior (Harris, 1776) F.Mason det.2011	Stratiomys singularior (Harris, 1776) F.Mason det.2011	Stratiomys singularior (Harris, 1776) F.Mason det.2011	Stratiomys singularior (Harris, 1776) F.Mason det.2011	Stratiomys singularior (Harris, 1776) F.Mason det.2011
Adoxomyia Kertész, 1907	Adoxomyia Kertész, 1907	Adoxomyia Kertész, 1907	Adoxomyia Kertész, 1907	Adoxomyia Kertész, 1907	Adoxomyia Kertész, 1907	Adoxomyia Kertész, 1907
Adoxomyia dahlii (Meigen, 1830) F.Mason det.2011	Adoxomyia dahlii (Meigen, 1830) F.Mason det.2011	Adoxomyia dahlii (Meigen, 1830) F.Mason det.2011	Adoxomyia dahlii (Meigen, 1830) F.Mason det.2011	Adoxomyia dahlii (Meigen, 1830) F.Mason det.2011	Adoxomyia dahlii (Meigen, 1830) F.Mason det.2011	Adoxomyia dahlii (Meigen, 1830) F.Mason det.2011
Adoxomyia lindneri Dušek & Rozkošný,1963 F.Mason det.2011	Adoxomyia lindneri Dušek & Rozkošný,1963 F.Mason det.2011	Adoxomyia lindneri Dušek & Rozkošný,1963 F.Mason det.2011	Adoxomyia lindneri Dušek & Rozkošný,1963 F.Mason det.2011	Adoxomyia lindneri Dušek & Rozkošný,1963 F.Mason det.2011	Adoxomyia lindneri Dušek & Rozkošný,1963 F.Mason det.2011	Adoxomyia lindneri Dušek & Rozkošný,1963 F.Mason det.2011
Clitellaria Meigen, 1803 F.Mason det.2011	Clitellaria Meigen, 1803 F.Mason det.2011	Clitellaria Meigen, 1803 F.Mason det.2011	Clitellaria Meigen, 1803 F.Mason det.2011	Clitellaria Meigen, 1803 F.Mason det.2011	Clitellaria Meigen, 1803 F.Mason det.2011	Clitellaria Meigen, 1803 F.Mason det.2011
Clitellaria ephippium (Fabricius, 1775) F.Mason det.2011	Clitellaria ephippium (Fabricius, 1775) F.Mason det.2011	Clitellaria ephippium (Fabricius, 1775) F.Mason det.2011	Clitellaria ephippium (Fabricius, 1775) F.Mason det.2011	Clitellaria ephippium (Fabricius, 1775) F.Mason det.2011	Clitellaria ephippium (Fabricius, 1775) F.Mason det.2011	Clitellaria ephippium (Fabricius, 1775) F.Mason det.2011
Lasiopa Brullé, 1832	Lasiopa Brullé, 1832	Lasiopa Brullé, 1832	Lasiopa Brullé, 1832	Lasiopa Brullé, 1832	Lasiopa Brullé, 1832	Lasiopa Brullé, 1832
Lasiopa albanica Dus. & Rozk.,1970 F.Mason det.2011	Lasiopa albanica Dus. & Rozk.,1970 F.Mason det.2011	Lasiopa albanica Dus. & Rozk.,1970 F.Mason det.2011	Lasiopa albanica Dus. & Rozk.,1970 F.Mason det.2011	Lasiopa albanica Dus. & Rozk.,1970 F.Mason det.2011	Lasiopa albanica Dus. & Rozk.,1970 F.Mason det.2011	Lasiopa albanica Dus. & Rozk.,1970 F.Mason det.2011
Lasiopa calva (Meigen, 1822) F.Mason det.2011	Lasiopa calva (Meigen, 1822) F.Mason det.2011	Lasiopa calva (Meigen, 1822) F.Mason det.2011	Lasiopa calva (Meigen, 1822) F.Mason det.2011	Lasiopa calva (Meigen, 1822) F.Mason det.2011	Lasiopa calva (Meigen, 1822) F.Mason det.2011	Lasiopa calva (Meigen, 1822) F.Mason det.2011
Lasiopa krkensis Lindner,1938 F.Mason det.2011	Lasiopa krkensis Lindner,1938 F.Mason det.2011	Lasiopa krkensis Lindner,1938 F.Mason det.2011	Lasiopa krkensis Lindner,1938 F.Mason det.2011	Lasiopa krkensis Lindner,1938 F.Mason det.2011	Lasiopa krkensis Lindner,1938 F.Mason det.2011	Lasiopa krkensis Lindner,1938 F.Mason det.2011
Sargus harderseni Mason & Rozkosny, 2011 F.Mason det.2011	Sargus harderseni Mason & Rozkosny, 2011 F.Mason det.2011	Sargus harderseni Mason & Rozkosny, 2011 F.Mason det.2011	Sargus harderseni Mason & Rozkosny, 2011 F.Mason det.2011	Sargus harderseni Mason & Rozkosny, 2011 F.Mason det.2011	Sargus harderseni Mason & Rozkosny, 2011 F.Mason det.2011	Sargus harderseni Mason & Rozkosny, 2011 F.Mason det.2011
Sargus harderseni Mason & Rozkosny, 2011 F.Mason det.2011	Sargus harderseni Mason & Rozkosny, 2011 F.Mason det.2011	Sargus harderseni Mason & Rozkosny, 2011 F.Mason det.2011	Sargus harderseni Mason & Rozkosny, 2011 F.Mason det.2011	Sargus harderseni Mason & Rozkosny, 2011 F.Mason det.2011	Sargus harderseni Mason & Rozkosny, 2011 F.Mason det.2011	Sargus harderseni Mason & Rozkosny, 2011 F.Mason det.2011
	Lasiopa peleteria Brullé, 1832 F.Mason det.2011	Lasiopa peleteria Brullé, 1832 F.Mason det.2011	Lasiopa peleteria Brullé, 1832 F.Mason det.2011	Lasiopa peleteria Brullé, 1832 F.Mason det.2011	Lasiopa peleteria Brullé, 1832 F.Mason det.2011	Lasiopa peleteria Brullé, 1832 F.Mason det.2011
	Lasiopa peleteria Brullé, 1832 F.Mason det.2011	Lasiopa peleteria Brullé, 1832 F.Mason det.2011	Lasiopa peleteria Brullé, 1832 F.Mason det.2011	Lasiopa peleteria Brullé, 1832 F.Mason det.2011	Lasiopa peleteria Brullé, 1832 F.Mason det.2011	Lasiopa peleteria Brullé, 1832 F.Mason det.2011
Lasiopa pseudovillosa Rozkošný, 1983 F.Mason det.2011	Lasiopa pseudovillosa Rozkošný, 1983 F.Mason det.2011	Lasiopa pseudovillosa Rozkošný, 1983 F.Mason det.2011	Lasiopa pseudovillosa Rozkošný, 1983 F.Mason det.2011	Lasiopa pseudovillosa Rozkošný, 1983 F.Mason det.2011	Lasiopa pseudovillosa Rozkošný, 1983 F.Mason det.2011	Lasiopa pseudovillosa Rozkošný, 1983 F.Mason det.2011
Lasiopa pseudovillosa Rozkošný, 1983 F.Mason det.2011	Lasiopa pseudovillosa Rozkošný, 1983 F.Mason det.2011	Lasiopa pseudovillosa Rozkošný, 1983 F.Mason det.2011	Lasiopa pseudovillosa Rozkošný, 1983 F.Mason det.2011	Lasiopa pseudovillosa Rozkošný, 1983 F.Mason det.2011	Lasiopa pseudovillosa Rozkošný, 1983 F.Mason det.2011	Lasiopa pseudovillosa Rozkošný, 1983 F.Mason det.2011
Lasiopa pseudovillosa Rozkošný, 1983 F.Mason det.2011	Lasiopa pseudovillosa Rozkošný, 1983 F.Mason det.2011	Lasiopa pseudovillosa Rozkošný, 1983 F.Mason det.2011	Lasiopa pseudovillosa Rozkošný, 1983 F.Mason det.2011	Lasiopa pseudovillosa Rozkošný, 1983 F.Mason det.2011	Lasiopa pseudovillosa Rozkošný, 1983 F.Mason det.2011	Lasiopa pseudovillosa Rozkošný, 1983 F.Mason det.2011
Lasiopa pseudovillosa Rozkošný, 1983 F.Mason det.2011	Lasiopa pseudovillosa Rozkošný, 1983 F.Mason det.2011	Lasiopa pseudovillosa Rozkošný, 1983 F.Mason det.2011	Lasiopa pseudovillosa Rozkošný, 1983 F.Mason det.2011	Lasiopa pseudovillosa Rozkošný, 1983 F.Mason det.2011	Lasiopa pseudovillosa Rozkošný, 1983 F.Mason det.2011	Lasiopa pseudovillosa Rozkošný, 1983 F.Mason det.2011
Lasiopa pseudovillosa Rozkošný, 1983 F.Mason det.2011	Lasiopa pseudovillosa Rozkošný, 1983 F.Mason det.2011	Lasiopa pseudovillosa Rozkošný, 1983 F.Mason det.2011	Lasiopa pseudovillosa Rozkošný, 1983 F.Mason det.2011	Lasiopa pseudovillosa Rozkošný, 1983 F.Mason det.2011	Lasiopa pseudovillosa Rozkošný, 1983 F.Mason det.2011	Lasiopa pseudovillosa Rozkošný, 1983 F.Mason det.2011
Lasiopa pseudovillosa Rozkošný, 1983 F.Mason det.2011	Lasiopa pseudovillosa Rozkošný, 1983 F.Mason det.2011	Lasiopa pseudovillosa Rozkošný, 1983 F.Mason det.2011	Lasiopa pseudovillosa Rozkošný, 1983 F.Mason det.2011	Lasiopa pseudovillosa Rozkošný, 1983 F.Mason det.2011	Lasiopa pseudovillosa Rozkošný, 1983 F.Mason det.2011	Lasiopa pseudovillosa Rozkošný, 1983 F.Mason det.2011
Lasiopa pseudovillosa Rozkošný, 1983 F.Mason det.2011	Lasiopa pseudovillosa Rozkošný, 1983 F.Mason det.2011	Lasiopa pseudovillosa Rozkošný, 1983 F.Mason det.2011	Lasiopa pseudovillosa Rozkošný, 1983 F.Mason det.2011	Lasiopa pseudovillosa Rozkošný, 1983 F.Mason det.2011	Lasiopa pseudovillosa Rozkošný, 1983 F.Mason det.2011	Lasiopa pseudovillosa Rozkošný, 1983 F.Mason det.2011
Lasiopa pseudovillosa Rozkošný, 1983 F.Mason det.2011	Lasiopa pseudovillosa Rozkošný, 1983 F.Mason det.2011	Lasiopa pseudovillosa Rozkošný, 1983 F.Mason det.2011	Lasiopa pseudovillosa Rozkošný, 1983 F.Mason det.2011	Lasiopa pseudovillosa Rozkošný, 1983 F.Mason det.2011	Lasiopa pseudovillosa Rozkošný, 1983 F.Mason det.2011	Lasiopa pseudovillosa Rozkošný, 1983 F.Mason det.2011
Lasiopa pseudovillosa Rozkošný, 1983 F.Mason det.2011	Lasiopa pseudovillosa Rozkošný, 1983 F.Mason det.2011	Lasiopa pseudovillosa Rozkošný, 1983 F.Mason det.2011	Lasiopa pseudovillosa Rozkošný, 1983 F.Mason det.2011	Lasiopa pseudovillosa Rozkošný, 1983 F.Mason det.2011	Lasiopa pseudovillosa Rozkošný, 1983 F.Mason det.2011	Lasiopa pseudovillosa Rozkošný, 1983 F.Mason det.2011
Lasiopa tsacasi Dušek & Rozkošný, 1970 F.Mason det.2011	Lasiopa tsacasi Dušek & Rozkošný, 1970 F.Mason det.2011	Lasiopa tsacasi Dušek & Rozkošný, 1970 F.Mason det.2011	Lasiopa tsacasi Dušek & Rozkošný, 1970 F.Mason det.2011	Lasiopa tsacasi Dušek & Rozkošný, 1970 F.Mason det.2011	Lasiopa tsacasi Dušek & Rozkošný, 1970 F.Mason det.2011	Lasiopa tsacasi Dušek & Rozkošný, 1970 F.Mason det.2011
Lasiopa villosa (Fabricius, 1794) F.Mason det.2011	Lasiopa villosa (Fabricius, 1794) F.Mason det.2011	Lasiopa villosa (Fabricius, 1794) F.Mason det.2011	Lasiopa villosa (Fabricius, 1794) F.Mason det.2011	Lasiopa villosa (Fabricius, 1794) F.Mason det.2011	Lasiopa villosa (Fabricius, 1794) F.Mason det.2011	Lasiopa villosa (Fabricius, 1794) F.Mason det.2011
Nemotelus Geoffroy, 1762 F.Mason det.2011	Nemotelus Geoffroy, 1762 F.Mason det.2011	Nemotelus Geoffroy, 1762 F.Mason det.2011	Nemotelus Geoffroy, 1762 F.Mason det.2011	Nemotelus Geoffroy, 1762 F.Mason det.2011	Nemotelus Geoffroy, 1762 F.Mason det.2011	Nemotelus Geoffroy, 1762 F.Mason det.2011
Nemotelus anchora Loew, 1846 F.Mason det.2011	Nemotelus niloticus Olivier 1811 F.Mason det.2011	Nemotelus niloticus Olivier 1811 F.Mason det.2011	Nemotelus niloticus Olivier 1811 F.Mason det.2011	Nemotelus niloticus Olivier 1811 F.Mason det.2011	Nemotelus niloticus Olivier 1811 F.Mason det.2012	Nemotelus niloticus Olivier 1811 F.Mason det.2013
Nemotelus anchora Loew, 1846 F.Mason det.2011	Nemotelus anchora Loew, 1846 F.Mason det.2011	Nemotelus anchora Loew, 1846 F.Mason det.2011	Nemotelus anchora Loew, 1846 F.Mason det.2011	Nemotelus anchora Loew, 1846 F.Mason det.2011	Nemotelus anchora Loew, 1846 F.Mason det.2011	Nemotelus anchora Loew, 1846 F.Mason det.2011
Nemotelus andalusiacus Lindner, 1937 F.Mason det.2011	Nemotelus andalusiacus Lindner, 1937 F.Mason det.2011	Nemotelus andalusiacus Lindner, 1937 F.Mason det.2011	Nemotelus andalusiacus Lindner, 1937 F.Mason det.2011	Nemotelus andalusiacus Lindner, 1937 F.Mason det.2011	Nemotelus andalusiacus Lindner, 1937 F.Mason det.2011	Nemotelus andalusiacus Lindner, 1937 F.Mason det.2011
Nemotelus argentifer Loew, 1846 F.Mason det.2011	Nemotelus argentifer Loew, 1846 F.Mason det.2011	Nemotelus argentifer Loew, 1846 F.Mason det.2011	Nemotelus argentifer Loew, 1846 F.Mason det.2011	Nemotelus argentifer Loew, 1846 F.Mason det.2011	Nemotelus argentifer Loew, 1846 F.Mason det.2011	Nemotelus argentifer Loew, 1846 F.Mason det.2011
Nemotelus brachystomus Loew, 1846 F.Mason det.2011	Nemotelus brachystomus Loew, 1846 F.Mason det.2011	Nemotelus brachystomus Loew, 1846 F.Mason det.2011	Nemotelus brachystomus Loew, 1846 F.Mason det.2011	Nemotelus brachystomus Loew, 1846 F.Mason det.2011	Nemotelus brachystomus Loew, 1846 F.Mason det.2011	Nemotelus brachystomus Loew, 1846 F.Mason det.2011
Nemotelus brachystomus Loew, 1846 F.Mason det.2011	Nemotelus brachystomus Loew, 1846 F.Mason det.2011	Nemotelus brachystomus Loew, 1846 F.Mason det.2011	Nemotelus brachystomus Loew, 1846 F.Mason det.2011	Nemotelus brachystomus Loew, 1846 F.Mason det.2011	Nemotelus brachystomus Loew, 1846 F.Mason det.2011	Nemotelus brachystomus Loew, 1846 F.Mason det.2011
Nemotelus brachystomus Loew, 1846 F.Mason det.2011	Nemotelus brachystomus Loew, 1846 F.Mason det.2011	Nemotelus brachystomus Loew, 1846 F.Mason det.2011	Nemotelus brachystomus Loew, 1846 F.Mason det.2011	Nemotelus brachystomus Loew, 1846 F.Mason det.2011	Nemotelus brachystomus Loew, 1846 F.Mason det.2011	Nemotelus brachystomus Loew, 1846 F.Mason det.2011
Nemotelus brachystomus Loew, 1846 F.Mason det.2011	Nemotelus brachystomus Loew, 1846 F.Mason det.2011	Nemotelus brachystomus Loew, 1846 F.Mason det.2011	Nemotelus brachystomus Loew, 1846 F.Mason det.2011	Nemotelus brachystomus Loew, 1846 F.Mason det.2011	Nemotelus brachystomus Loew, 1846 F.Mason det.2011	Nemotelus brachystomus Loew, 1846 F.Mason det.2011
Nemotelus cylindricornis Rozkošný,1977 F.Mason det.2011	Nemotelus cylindricornis Rozkošný,1977 F.Mason det.2011	Nemotelus cylindricornis Rozkošný,1977 F.Mason det.2011	Nemotelus cylindricornis Rozkošný,1977 F.Mason det.2011	Nemotelus cylindricornis Rozkošný,1977 F.Mason det.2011	Nemotelus cylindricornis Rozkošný,1977 F.Mason det.2011	Nemotelus cylindricornis Rozkošný,1977 F.Mason det.2011
Nemotelus crenatus Egger,1859 F.Mason det.2011	Nemotelus crenatus Egger,1859 F.Mason det.2011	Nemotelus crenatus Egger,1859 F.Mason det.2011	Nemotelus crenatus Egger,1859 F.Mason det.2011	Nemotelus crenatus Egger,1859 F.Mason det.2011	Nemotelus crenatus Egger,1859 F.Mason det.2011	Nemotelus crenatus Egger,1859 F.Mason det.2011
Nemotelus cypriacus Lindner,1937 F.Mason det.2011	Nemotelus cypriacus Lindner,1937 F.Mason det.2011	Nemotelus cypriacus Lindner,1937 F.Mason det.2011	Nemotelus cypriacus Lindner,1937 F.Mason det.2011	Nemotelus cypriacus Lindner,1937 F.Mason det.2011	Nemotelus cypriacus Lindner,1937 F.Mason det.2011	Nemotelus cypriacus Lindner,1937 F.Mason det.2011
Nemotelus cypriacus Lindner,1937 F.Mason det.2011	Nemotelus cypriacus Lindner,1937 F.Mason det.2011	Nemotelus cypriacus Lindner,1937 F.Mason det.2011	Nemotelus cypriacus Lindner,1937 F.Mason det.2011	Nemotelus cypriacus Lindner,1937 F.Mason det.2011	Nemotelus cypriacus Lindner,1937 F.Mason det.2011	Nemotelus cypriacus Lindner,1937 F.Mason det.2011
Nemotelus cypriacus Lindner,1937 F.Mason det.2011	Nemotelus cypriacus Lindner,1937 F.Mason det.2011	Nemotelus cypriacus Lindner,1937 F.Mason det.2011	Nemotelus cypriacus Lindner,1937 F.Mason det.2011	Nemotelus cypriacus Lindner,1937 F.Mason det.2011	Nemotelus cypriacus Lindner,1937 F.Mason det.2011	Nemotelus cypriacus Lindner,1937 F.Mason det.2011
Nemotelus lasiops Loew, 1846 F.Mason det.2011	Nemotelus lasiops Loew, 1846 F.Mason det.2011	Nemotelus lasiops Loew, 1846 F.Mason det.2011	Nemotelus lasiops Loew, 1846 F.Mason det.2011	Nemotelus lasiops Loew, 1846 F.Mason det.2011	Nemotelus lasiops Loew, 1846 F.Mason det.2011	Nemotelus lasiops Loew, 1846 F.Mason det.2011
Nemotelus latiusculus Loew, 1871 F.Mason det.2011	Nemotelus latiusculus Loew, 1871 F.Mason det.2011	Nemotelus latiusculus Loew, 1871 F.Mason det.2011	Nemotelus latiusculus Loew, 1871 F.Mason det.2011	Nemotelus latiusculus Loew, 1871 F.Mason det.2011	Nemotelus latiusculus Loew, 1871 F.Mason det.2011	Nemotelus latiusculus Loew, 1871 F.Mason det.2011
Nemotelus longirostris Wiedemann, 1819 F.Mason det.2011	Nemotelus longirostris Wiedemann, 1819 F.Mason det.2011	Nemotelus longirostris Wiedemann, 1819 F.Mason det.2011	Nemotelus longirostris Wiedemann, 1819 F.Mason det.2011	Nemotelus longirostris Wiedemann, 1819 F.Mason det.2011	Nemotelus longirostris Wiedemann, 1819 F.Mason det.2011	Nemotelus longirostris Wiedemann, 1819 F.Mason det.2011
Nemotelus nigrinus Fallén, 1817 F.Mason det.2011	Nemotelus nigrinus Fallén, 1817 F.Mason det.2011	Nemotelus nigrinus Fallén, 1817 F.Mason det.2011	Nemotelus nigrinus Fallén, 1817 F.Mason det.2011	Nemotelus nigrinus Fallén, 1817 F.Mason det.2011	Nemotelus nigrinus Fallén, 1817 F.Mason det.2011	Nemotelus nigrinus Fallén, 1817 F.Mason det.2011
Nemotelus nigrifrons Loew, 1846 F.Mason det.2011	Nemotelus nigrifrons Loew, 1846 F.Mason det.2011	Nemotelus nigrifrons Loew, 1846 F.Mason det.2011	Nemotelus nigrifrons Loew, 1846 F.Mason det.2011	Nemotelus nigrifrons Loew, 1846 F.Mason det.2011	Nemotelus nigrifrons Loew, 1846 F.Mason det.2011	Nemotelus nigrifrons Loew, 1846 F.Mason det.2011
I-Toscana Grosseto Laguna di Orbetello loc. Le Saline UTM 32T 0681517 4704509 - 19.v.2011.F.Mason leg.	I-Toscana Grosseto Laguna di Orbetello loc. Le Saline UTM 32T 0681517 4704509 - 19.v.2011.F.Mason leg.	I-Toscana Grosseto Laguna di Orbetello loc. Le Saline UTM 32T 0681517 4704509 - 19.v.2011.F.Mason leg.	I-Toscana Grosseto Laguna di Orbetello loc. Le Saline UTM 32T 0681517 4704509 - 19.v.2011.F.Mason leg.	I-Toscana Grosseto Laguna di Orbetello loc. Le Saline UTM 32T 0681517 4704509 - 19.v.2011.F.Mason leg.	I-Toscana Grosseto Laguna di Orbetello loc. Le Saline UTM 32T 0681517 4704509 - 19.v.2011.F.Mason leg.	I-Toscana Grosseto Laguna di Orbetello loc. Le Saline UTM 32T 0681517 4704509 - 19.v.2011.F.Mason leg.
Nemotelus notatus Zetterstedt, 1842 F.Mason det.2011	Nemotelus notatus Zetterstedt, 1842 F.Mason det.2011	Nemotelus notatus Zetterstedt, 1842 F.Mason det.2011	Nemotelus notatus Zetterstedt, 1842 F.Mason det.2011	Nemotelus notatus Zetterstedt, 1842 F.Mason det.2011	Nemotelus notatus Zetterstedt, 1842 F.Mason det.2011	Nemotelus notatus Zetterstedt, 1842 F.Mason det.2011
Nemotelus obscuripes Loew, 1871 F.Mason det.2011	Nemotelus obscuripes Loew, 1871 F.Mason det.2011	Nemotelus obscuripes Loew, 1871 F.Mason det.2011	Nemotelus obscuripes Loew, 1871 F.Mason det.2011	Nemotelus obscuripes Loew, 1871 F.Mason det.2011	Nemotelus obscuripes Loew, 1871 F.Mason det.2011	Nemotelus obscuripes Loew, 1871 F.Mason det.2011
Nemotelus nigrinus F.Mason det.2011	Nemotelus nigrinus F.Mason det.2011	Nemotelus nigrinus F.Mason det.2011	Nemotelus nigrinus F.Mason det.2011	Nemotelus nigrinus F.Mason det.2011	Nemotelus nigrinus F.Mason det.2011	Nemotelus nigrinus F.Mason det.2011
Nemotelus longirostris F.Mason det.2011	Nemotelus longirostris F.Mason det.2011	Nemotelus longirostris F.Mason det.2011	Nemotelus longirostris F.Mason det.2011	Nemotelus longirostris F.Mason det.2011	Nemotelus longirostris F.Mason det.2011	Nemotelus longirostris F.Mason det.2011
Nemotelus pantherinus (Linnaeus, 1758) F.Mason det.2011	Nemotelus pantherinus (Linnaeus, 1758) F.Mason det.2011	Nemotelus pantherinus (Linnaeus, 1758) F.Mason det.2011	Nemotelus pantherinus (Linnaeus, 1758) F.Mason det.2011	Nemotelus pantherinus (Linnaeus, 1758) F.Mason det.2011	Nemotelus pantherinus (Linnaeus, 1758) F.Mason det.2011	Nemotelus pantherinus (Linnaeus, 1758) F.Mason det.2011
Nemotelus punctatus Fabricius, 1764 F.Mason det.2011	Nemotelus punctatus Fabricius, 1764 F.Mason det.2011	Nemotelus punctatus Fabricius, 1764 F.Mason det.2011	Nemotelus punctatus Fabricius, 1764 F.Mason det.2011	Nemotelus punctatus Fabricius, 1764 F.Mason det.2011	Nemotelus punctatus Fabricius, 1764 F.Mason det.2011	Nemotelus punctatus Fabricius, 1764 F.Mason det.2011
Nemotelus uliginosus (L.), 1767 F.Mason det.2011	Nemotelus uliginosus (L.), 1767 F.Mason det.2011	Nemotelus uliginosus (L.), 1767 F.Mason det.2011	Nemotelus uliginosus (L.), 1767 F.Mason det.2011	Nemotelus uliginosus (L.), 1767 F.Mason det.2011	Nemotelus uliginosus (L.), 1767 F.Mason det.2011	Nemotelus uliginosus (L.), 1767 F.Mason det.2011
Nemotelus uliginosus (L.), 1767 F.Mason det.2011	Nemotelus uliginosus (L.), 1767 F.Mason det.2011	Nemotelus uliginosus (L.), 1767 F.Mason det.2011	Nemotelus uliginosus (L.), 1767 F.Mason det.2011	Nemotelus uliginosus (L.), 1767 F.Mason det.2011	Nemotelus uliginosus (L.), 1767 F.Mason det.2011	Nemotelus uliginosus (L.), 1767 F.Mason det.2011
Nemotelus uliginosus (L.), 1767 F.Mason det.2011	Nemotelus uliginosus (L.), 1767 F.Mason det.2011	Nemotelus uliginosus (L.), 1767 F.Mason det.2011	Nemotelus uliginosus (L.), 1767 F.Mason det.2011	Nemotelus uliginosus (L.), 1767 F.Mason det.2011	Nemotelus uliginosus (L.), 1767 F.Mason det.2011	Nemotelus uliginosus (L.), 1767 F.Mason det.2011
Oxycera Meigen, 1803 F.Mason det.2011	Oxycera Meigen, 1803 F.Mason det.2011	Oxycera Meigen, 1803 F.Mason det.2011	Oxycera Meigen, 1803 F.Mason det.2011	Oxycera Meigen, 1803 F.Mason det.2011	Oxycera Meigen, 1803 F.Mason det.2011	Oxycera Meigen, 1803 F.Mason det.2011
Oxycera analis Meigen, 1822 F.Mason det.2011	Oxycera analis Meigen, 1822 F.Mason det.2011	Oxycera analis Meigen, 1822 F.Mason det.2011	Oxycera analis Meigen, 1822 F.Mason det.2011	Oxycera analis Meigen, 1822 F.Mason det.2011	Oxycera analis Meigen, 1822 F.Mason det.2011	Oxycera analis Meigen, 1822 F.Mason det.2011
Oxycera fallenii Staeger, 1844 F.Mason det.2011	Oxycera fallenii Staeger, 1844 F.Mason det.2011	Oxycera fallenii Staeger, 1844 F.Mason det.2011	Oxycera fallenii Staeger, 1844 F.Mason det.2011	Oxycera fallenii Staeger, 1844 F.Mason det.2011	Oxycera fallenii Staeger, 1844 F.Mason det.2011	Oxycera fallenii Staeger, 1844 F.Mason det.2011
Oxycera germanica (Szilàdy, 1832) F.Mason det.2011	Oxycera germanica (Szilàdy, 1832) F.Mason det.2011	Oxycera germanica (Szilàdy, 1832) F.Mason det.2011	Oxycera germanica (Szilàdy, 1832) F.Mason det.2011	Oxycera germanica (Szilàdy, 1832) F.Mason det.2011	Oxycera germanica (Szilàdy, 1832) F.Mason det.2011	Oxycera germanica (Szilàdy, 1832) F.Mason det.2011
Oxycera leonina (Panzer, 1798) F.Mason det.2011	Oxycera leonina (Panzer, 1798) F.Mason det.2011	Oxycera leonina (Panzer, 1798) F.Mason det.2011	Oxycera leonina (Panzer, 1798) F.Mason det.2011	Oxycera leonina (Panzer, 1798) F.Mason det.2011	Oxycera leonina (Panzer, 1798) F.Mason det.2011	Oxycera leonina (Panzer, 1798) F.Mason det.2011
Oxycera locuples Loew, 1857 F.Mason det.2011	Oxycera locuples Loew, 1857 F.Mason det.2011	Oxycera locuples Loew, 1857 F.Mason det.2011	Oxycera locuples Loew, 1857 F.Mason det.2011	Oxycera locuples Loew, 1857 F.Mason det.2011	Oxycera locuples Loew, 1857 F.Mason det.2011	Oxycera locuples Loew, 1857 F.Mason det.2011
Oxycera marginata Loew, 1859 F.Mason det.2011	Oxycera marginata Loew, 1859 F.Mason det.2011	Oxycera marginata Loew, 1859 F.Mason det.2011	Oxycera marginata Loew, 1859 F.Mason det.2011	Oxycera marginata Loew, 1859 F.Mason det.2011	Oxycera marginata Loew, 1859 F.Mason det.2011	Oxycera marginata Loew, 1859 F.Mason det.2011
Oxycera meigenii Staeger, 1844 F.Mason det.2011	Oxycera meigenii Staeger, 1844 F.Mason det.2011	Oxycera meigenii Staeger, 1844 F.Mason det.2011	Oxycera meigenii Staeger, 1844 F.Mason det.2011	Oxycera meigenii Staeger, 1844 F.Mason det.2011	Oxycera meigenii Staeger, 1844 F.Mason det.2011	Oxycera meigenii Staeger, 1844 F.Mason det.2011
Oxycera morrisii Curtis, 1833 F.Mason det.2011	Oxycera morrisii Curtis, 1833 F.Mason det.2011	Oxycera morrisii Curtis, 1833 F.Mason det.2011	Oxycera morrisii Curtis, 1833 F.Mason det.2011	Oxycera morrisii Curtis, 1833 F.Mason det.2011	Oxycera morrisii Curtis, 1833 F.Mason det.2011	Oxycera morrisii Curtis, 1833 F.Mason det.2011
Oxycera muscaria (Fabricius, 1794) F.Mason det.2011	Oxycera muscaria (Fabricius, 1794) F.Mason det.2011	Oxycera muscaria (Fabricius, 1794) F.Mason det.2011	Oxycera muscaria (Fabricius, 1794) F.Mason det.2011	Oxycera muscaria (Fabricius, 1794) F.Mason det.2011	Oxycera muscaria (Fabricius, 1794) F.Mason det.2011	Oxycera muscaria (Fabricius, 1794) F.Mason det.2011
Oxycera nigriconis 0livier,1812 F.Mason det.2011	Oxycera nigriconis 0livier,1812 F.Mason det.2011	Oxycera nigriconis 0livier,1812 F.Mason det.2011	Oxycera nigriconis 0livier,1812 F.Mason det.2011	Oxycera nigriconis 0livier,1812 F.Mason det.2011	Oxycera nigriconis 0livier,1812 F.Mason det.2011	Oxycera nigriconis 0livier,1812 F.Mason det.2011
Oxycera pardalina Meigen, 1822 F.Mason det.2011	Oxycera pardalina Meigen, 1822 F.Mason det.2011	Oxycera pardalina Meigen, 1822 F.Mason det.2011	Oxycera pardalina Meigen, 1822 F.Mason det.2011	Oxycera pardalina Meigen, 1822 F.Mason det.2011	Oxycera pardalina Meigen, 1822 F.Mason det.2011	Oxycera pardalina Meigen, 1822 F.Mason det.2011
Oxycera pseudoamoena Dušek & Rozkošný, 1974 F.Mason det.2011	Oxycera pseudoamoena Dušek & Rozkošný, 1974 F.Mason det.2011	Oxycera pseudoamoena Dušek & Rozkošný, 1974 F.Mason det.2011	Oxycera pseudoamoena Dušek & Rozkošný, 1974 F.Mason det.2011	Oxycera pseudoamoena Dušek & Rozkošný, 1974 F.Mason det.2011	Oxycera pseudoamoena Dušek & Rozkošný, 1974 F.Mason det.2011	Oxycera pseudoamoena Dušek & Rozkošný, 1974 F.Mason det.2011
Oxycera terminata Meigen, 1822 F.Mason det.2011	Oxycera terminata Meigen, 1822 F.Mason det.2011	Oxycera terminata Meigen, 1822 F.Mason det.2011	Oxycera terminata Meigen, 1822 F.Mason det.2011	Oxycera terminata Meigen, 1822 F.Mason det.2011	Oxycera terminata Meigen, 1822 F.Mason det.2011	Oxycera terminata Meigen, 1822 F.Mason det.2011
Oxycera pygmaea (Fallén, 1817) F.Mason det.2011	Oxycera pygmaea (Fallén, 1817) F.Mason det.2011	Oxycera pygmaea (Fallén, 1817) F.Mason det.2011	Oxycera pygmaea (Fallén, 1817) F.Mason det.2011	Oxycera pygmaea (Fallén, 1817) F.Mason det.2011	Oxycera pygmaea (Fallén, 1817) F.Mason det.2011	Oxycera pygmaea (Fallén, 1817) F.Mason det.2011
Oxycera rara (Scopoli, 1763) F.Mason det.2011	Oxycera rara (Scopoli, 1763) F.Mason det.2011	Oxycera rara (Scopoli, 1763) F.Mason det.2011	Oxycera rara (Scopoli, 1763) F.Mason det.2011	Oxycera rara (Scopoli, 1763) F.Mason det.2011	Oxycera rara (Scopoli, 1763) F.Mason det.2011	Oxycera rara (Scopoli, 1763) F.Mason det.2011
Oxycera trilineata (Linnaeus, 1767) F.Mason det.2011	Oxycera trilineata (Linnaeus, 1767) F.Mason det.2011	Oxycera trilineata (Linnaeus, 1767) F.Mason det.2011	Oxycera trilineata (Linnaeus, 1767) F.Mason det.2011	Oxycera trilineata (Linnaeus, 1767) F.Mason det.2011	Oxycera trilineata (Linnaeus, 1767) F.Mason det.2011	Oxycera trilineata (Linnaeus, 1767) F.Mason det.2011
Oxycera varipes Loew, 1870 F.Mason det.2011	Oxycera varipes Loew, 1870 F.Mason det.2011	Oxycera varipes Loew, 1870 F.Mason det.2011	Oxycera varipes Loew, 1870 F.Mason det.2011	Oxycera varipes Loew, 1870 F.Mason det.2011	Oxycera varipes Loew, 1870 F.Mason det.2011	Oxycera varipes Loew, 1870 F.Mason det.2011
Hermetia Latreille, 1804 F.Mason det.2011	Hermetia Latreille, 1804 F.Mason det.2011	Hermetia Latreille, 1804 F.Mason det.2011	Hermetia Latreille, 1804 F.Mason det.2011	Hermetia Latreille, 1804 F.Mason det.2011	Hermetia Latreille, 1804 F.Mason det.2011	Hermetia Latreille, 1804 F.Mason det.2011
Hermetia illucens (Linnaeus, 1758) F.Mason det.2011	Hermetia illucens (Linnaeus, 1758) F.Mason det.2011	Hermetia illucens (Linnaeus, 1758) F.Mason det.2011	Hermetia illucens (Linnaeus, 1758) F.Mason det.2011	Hermetia illucens (Linnaeus, 1758) F.Mason det.2011	Hermetia illucens (Linnaeus, 1758) F.Mason det.2011	Hermetia illucens (Linnaeus, 1758) F.Mason det.2011
Pachygaster Meigen, 1803 F.Mason det.2011	Pachygaster Meigen, 1803 F.Mason det.2011	Pachygaster Meigen, 1803 F.Mason det.2011	Pachygaster Meigen, 1803 F.Mason det.2011	Pachygaster Meigen, 1803 F.Mason det.2011	Pachygaster Meigen, 1803 F.Mason det.2011	Pachygaster Meigen, 1803 F.Mason det.2011
Pachygaster atra (Panzer, 1798) F.Mason det.2011	Pachygaster atra (Panzer, 1798) F.Mason det.2011	Pachygaster atra (Panzer, 1798) F.Mason det.2011	Pachygaster atra (Panzer, 1798) F.Mason det.2011	Pachygaster atra (Panzer, 1798) F.Mason det.2011	Pachygaster atra (Panzer, 1798) F.Mason det.2011	Pachygaster atra (Panzer, 1798) F.Mason det.2011
Pachygaster Kertész, 1916 F.Mason det.2011	Pachygaster Kertész, 1916 F.Mason det.2011	Pachygaster Kertész, 1916 F.Mason det.2011	Pachygaster Kertész, 1916 F.Mason det.2011	Pachygaster Kertész, 1916 F.Mason det.2011	Pachygaster Kertész, 1916 F.Mason det.2011	Pachygaster Kertész, 1916 F.Mason det.2011
Pachygaster leachii (Curtis, 1824) F.Mason det.2011	Pachygaster leachii (Curtis, 1824) F.Mason det.2011	Pachygaster leachii (Curtis, 1824) F.Mason det.2011	Pachygaster leachii (Curtis, 1824) F.Mason det.2011	Pachygaster leachii (Curtis, 1824) F.Mason det.2011	Pachygaster leachii (Curtis, 1824) F.Mason det.2011	Pachygaster leachii (Curtis, 1824) F.Mason det.2011
Eupachygaster Kertész, 1911 F.Mason det.2011	Eupachygaster Kertész, 1911 F.Mason det.2011	Eupachygaster Kertész, 1911 F.Mason det.2011	Eupachygaster Kertész, 1911 F.Mason det.2011	Eupachygaster Kertész, 1911 F.Mason det.2011	Eupachygaster Kertész, 1911 F.Mason det.2011	Eupachygaster Kertész, 1911 F.Mason det.2011
Eupachygaster tarsalis (Zetterstedt, 1842) F.Mason det.2011	Eupachygaster tarsalis (Zetterstedt, 1842) F.Mason det.2011	Eupachygaster tarsalis (Zetterstedt, 1842) F.Mason det.2011	Eupachygaster tarsalis (Zetterstedt, 1842) F.Mason det.2011	Eupachygaster tarsalis (Zetterstedt, 1842) F.Mason det.2011	Eupachygaster tarsalis (Zetterstedt, 1842) F.Mason det.2011	Eupachygaster tarsalis (Zetterstedt, 1842) F.Mason det.2011
Neopachygaster meromelas (Dufour 1841) F.Mason det. 2011	Neopachygaster meromelas (Dufour 1841) F.Mason det. 2011	Neopachygaster meromelas (Dufour 1841) F.Mason det. 2011	Neopachygaster meromelas (Dufour 1841) F.Mason det. 2011	Neopachygaster meromelas (Dufour 1841) F.Mason det. 2011	Neopachygaster meromelas (Dufour 1841) F.Mason det. 2011	Neopachygaster meromelas (Dufour 1841) F.Mason det. 2011
Neopachygaster meromelas (Dufour 1841) F.Mason det. 2011	Neopachygaster meromelas (Dufour 1841) F.Mason det. 2011	Neopachygaster meromelas (Dufour 1841) F.Mason det. 2011	Neopachygaster meromelas (Dufour 1841) F.Mason det. 2011	Neopachygaster meromelas (Dufour 1841) F.Mason det. 2011	Neopachygaster meromelas (Dufour 1841) F.Mason det. 2011	Neopachygaster meromelas (Dufour 1841) F.Mason det. 2011
Neopachygaster meromelas (Dufour 1841) F.Mason det. 2011	Neopachygaster meromelas (Dufour 1841) F.Mason det. 2011	Neopachygaster meromelas (Dufour 1841) F.Mason det. 2011	Neopachygaster meromelas (Dufour 1841) F.Mason det. 2011	Neopachygaster meromelas (Dufour 1841) F.Mason det. 2011	Neopachygaster meromelas (Dufour 1841) F.Mason det. 2011	Neopachygaster meromelas (Dufour 1841) F.Mason det. 2011
Vanoyia Villeneuve, 1908 F.Mason det.2011	Vanoyia Villeneuve, 1908 F.Mason det.2011	Vanoyia Villeneuve, 1908 F.Mason det.2011	Vanoyia Villeneuve, 1908 F.Mason det.2011	Vanoyia Villeneuve, 1908 F.Mason det.2011	Vanoyia Villeneuve, 1908 F.Mason det.2011	Vanoyia Villeneuve, 1908 F.Mason det.2011
Vanoyia tenuicornis (Macquart, 1834) F.Mason det.2011	Vanoyia tenuicornis (Macquart, 1834) F.Mason det.2011	Vanoyia tenuicornis (Macquart, 1834) F.Mason det.2011	Vanoyia tenuicornis (Macquart, 1834) F.Mason det.2011	Vanoyia tenuicornis (Macquart, 1834) F.Mason det.2011	Vanoyia tenuicornis (Macquart, 1834) F.Mason det.2011	Vanoyia tenuicornis (Macquart, 1834) F.Mason det.2011
Zabrachia minutissima (Zetterestedt) F.Mason det.2011	Zabrachia minutissima (Zetterestedt) F.Mason det.2011	Zabrachia minutissima (Zetterestedt) F.Mason det.2011	Zabrachia minutissima (Zetterestedt) F.Mason det.2011	Zabrachia minutissima (Zetterestedt) F.Mason det.2011	Zabrachia minutissima (Zetterestedt) F.Mason det.2011	Zabrachia minutissima (Zetterestedt) F.Mason det.2011
Zabrachia minutissima (Zetterestedt) F.Mason det.2011	Zabrachia minutissima (Zetterestedt) F.Mason det.2011	Zabrachia minutissima (Zetterestedt) F.Mason det.2011	Zabrachia minutissima (Zetterestedt) F.Mason det.2011	Zabrachia tenella (Jaennicke) F.Mason det.2011	Zabrachia tenella (Jaennicke) F.Mason det.2011	Zabrachia tenella (Jaennicke) F.Mason det.2011
Nemotelus niloticus Olivier 1811 F.Mason det.2011	Nemotelus niloticus Olivier 1811 F.Mason det.2011	Nemotelus niloticus Olivier 1811 F.Mason det.2011	Nemotelus niloticus Olivier 1811 F.Mason det.2011	Nemotelus niloticus Olivier 1811 F.Mason det.2011	Nemotelus niloticus Olivier 1811 F.Mason det.2011	Nemotelus niloticus Olivier 1811 F.Mason det.2011
Nemotelus niloticus Olivier 1811 F.Mason det.2011	Nemotelus niloticus Olivier 1811 F.Mason det.2011	Nemotelus niloticus Olivier 1811 F.Mason det.2011	Nemotelus niloticus Olivier 1811 F.Mason det.2011	Nemotelus niloticus Olivier 1811 F.Mason det.2011	Nemotelus niloticus Olivier 1811 F.Mason det.2011	Nemotelus niloticus Olivier 1811 F.Mason det.2011
Nemotelus niloticus Olivier 1811 F.Mason det.2011	Nemotelus niloticus Olivier 1811 F.Mason det.2011	Nemotelus niloticus Olivier 1811 F.Mason det.2011	Nemotelus niloticus Olivier 1811 F.Mason det.2011	Nemotelus niloticus Olivier 1811 F.Mason det.2011	Nemotelus niloticus Olivier 1811 F.Mason det.2011	Nemotelus niloticus Olivier 1811 F.Mason det.2011
Nemotelus niloticus Olivier 1811 F.Mason det.2011	Nemotelus niloticus Olivier 1811 F.Mason det.2011	Nemotelus niloticus Olivier 1811 F.Mason det.2011	Nemotelus niloticus Olivier 1811 F.Mason det.2011	Nemotelus niloticus Olivier 1811 F.Mason det.2011	Nemotelus niloticus Olivier 1811 F.Mason det.2011	Nemotelus niloticus Olivier 1811 F.Mason det.2011
Nemotelus niloticus Olivier 1811 F.Mason det.2011	Nemotelus niloticus Olivier 1811 F.Mason det.2011	Nemotelus niloticus Olivier 1811 F.Mason det.2011	Nemotelus niloticus Olivier 1811 F.Mason det.2011	Nemotelus niloticus Olivier 1811 F.Mason det.2011	Nemotelus niloticus Olivier 1811 F.Mason det.2011	Nemotelus niloticus Olivier 1811 F.Mason det.2011
Nemotelus niloticus Olivier 1811 F.Mason det.2011	Nemotelus niloticus Olivier 1811 F.Mason det.2011	Nemotelus niloticus Olivier 1811 F.Mason det.2011	Nemotelus niloticus Olivier 1811 F.Mason det.2011	Nemotelus niloticus Olivier 1811 F.Mason det.2011	Nemotelus niloticus Olivier 1811 F.Mason det.2011	Nemotelus niloticus Olivier 1811 F.Mason det.2011
Nemotelus niloticus Olivier 1811 F.Mason det.2011	Nemotelus niloticus Olivier 1811 F.Mason det.2011	Nemotelus niloticus Olivier 1811 F.Mason det.2011	Nemotelus niloticus Olivier 1811 F.Mason det.2011	Nemotelus niloticus Olivier 1811 F.Mason det.2011	Nemotelus niloticus Olivier 1811 F.Mason det.2011	Nemotelus niloticus Olivier 1811 F.Mason det.2011
Nemotelus niloticus Olivier 1811 F.Mason det.2011	Nemotelus niloticus Olivier 1811 F.Mason det.2011	Nemotelus niloticus Olivier 1811 F.Mason det.2011	Nemotelus niloticus Olivier 1811 F.Mason det.2011	Nemotelus niloticus Olivier 1811 F.Mason det.2011	Nemotelus niloticus Olivier 1811 F.Mason det.2011	Nemotelus niloticus Olivier 1811 F.Mason det.2011
Nemotelus niloticus Olivier 1811 F.Mason det.2011	Nemotelus niloticus Olivier 1811 F.Mason det.2011	Nemotelus niloticus Olivier 1811 F.Mason det.2011	Nemotelus niloticus Olivier 1811 F.Mason det.2011	Nemotelus niloticus Olivier 1811 F.Mason det.2011	Nemotelus niloticus Olivier 1811 F.Mason det.2011	Nemotelus niloticus Olivier 1811 F.Mason det.2011
Nemotelus niloticus Olivier 1811 F.Mason det.2011	Nemotelus niloticus Olivier 1811 F.Mason det.2011	Nemotelus niloticus Olivier 1811 F.Mason det.2011	Nemotelus niloticus Olivier 1811 F.Mason det.2011	Nemotelus niloticus Olivier 1811 F.Mason det.2011	Nemotelus niloticus Olivier 1811 F.Mason det.2011	Nemotelus niloticus Olivier 1811 F.Mason det.2011
Nemotelus niloticus Olivier 1811 F.Mason det.2011	Nemotelus niloticus Olivier 1811 F.Mason det.2011	Nemotelus niloticus Olivier 1811 F.Mason det.2011	Nemotelus niloticus Olivier 1811 F.Mason det.2011	Nemotelus niloticus Olivier 1811 F.Mason det.2011	Nemotelus niloticus Olivier 1811 F.Mason det.2011	Nemotelus niloticus Olivier 1811 F.Mason det.2011
Nemotelus niloticus Olivier 1811 F.Mason det.2011	Nemotelus niloticus Olivier 1811 F.Mason det.2011	Nemotelus niloticus Olivier 1811 F.Mason det.2011	Nemotelus niloticus Olivier 1811 F.Mason det.2011	Nemotelus niloticus Olivier 1811 F.Mason det.2011	Nemotelus niloticus Olivier 1811 F.Mason det.2011	Nemotelus niloticus Olivier 1811 F.Mason det.2011
Nemotelus niloticus Olivier 1811 F.Mason det.2011	Nemotelus niloticus Olivier 1811 F.Mason det.2011	Nemotelus niloticus Olivier 1811 F.Mason det.2011	Nemotelus niloticus Olivier 1811 F.Mason det.2011	Nemotelus niloticus Olivier 1811 F.Mason det.2011	Nemotelus niloticus Olivier 1811 F.Mason det.2011	Nemotelus niloticus Olivier 1811 F.Mason det.2011
Nemotelus niloticus Olivier 1811 F.Mason det.2011	Nemotelus niloticus Olivier 1811 F.Mason det.2011	Nemotelus niloticus Olivier 1811 F.Mason det.2011	Nemotelus niloticus Olivier 1811 F.Mason det.2011	Nemotelus niloticus Olivier 1811 F.Mason det.2011	Nemotelus niloticus Olivier 1811 F.Mason det.2011	Nemotelus niloticus Olivier 1811 F.Mason det.2011
Nemotelus niloticus Olivier 1811 F.Mason det.2011	Nemotelus niloticus Olivier 1811 F.Mason det.2011	Nemotelus niloticus Olivier 1811 F.Mason det.2011	Nemotelus niloticus Olivier 1811 F.Mason det.2011	Nemotelus niloticus Olivier 1811 F.Mason det.2011	Nemotelus niloticus Olivier 1811 F.Mason det.2011	Nemotelus niloticus Olivier 1811 F.Mason det.2011
Nemotelus niloticus Olivier 1811 F.Mason det.2011	Nemotelus niloticus Olivier 1811 F.Mason det.2011	Nemotelus niloticus Olivier 1811 F.Mason det.2011	Nemotelus niloticus Olivier 1811 F.Mason det.2011	Nemotelus niloticus Olivier 1811 F.Mason det.2011	Nemotelus niloticus Olivier 1811 F.Mason det.2011	Nemotelus niloticus Olivier 1811 F.Mason det.2011
Nemotelus niloticus Olivier 1811 F.Mason det.2011	Nemotelus niloticus Olivier 1811 F.Mason det.2011	Nemotelus niloticus Olivier 1811 F.Mason det.2011	Nemotelus niloticus Olivier 1811 F.Mason det.2011	Nemotelus niloticus Olivier 1811 F.Mason det.2011	Nemotelus niloticus Olivier 1811 F.Mason det.2011	Nemotelus niloticus Olivier 1811 F.Mason det.2011
Nemotelus niloticus Olivier 1811 F.Mason det.2011	Nemotelus niloticus Olivier 1811 F.Mason det.2011	Nemotelus niloticus Olivier 1811 F.Mason det.2011	Nemotelus niloticus Olivier 1811 F.Mason det.2011	Nemotelus niloticus Olivier 1811 F.Mason det.2011	Nemotelus niloticus Olivier 1811 F.Mason det.2011	Nemotelus niloticus Olivier 1811 F.Mason det.2011
Nemotelus niloticus Olivier 1811 F.Mason det.2011	Nemotelus niloticus Olivier 1811 F.Mason det.2011	Nemotelus niloticus Olivier 1811 F.Mason det.2011	Nemotelus niloticus Olivier 1811 F.Mason det.2011	Nemotelus niloticus Olivier 1811 F.Mason det.2011	Nemotelus niloticus Olivier 1811 F.Mason det.2011	Nemotelus niloticus Olivier 1811 F.Mason det.2011
Nemotelus niloticus Olivier 1811 F.Mason det.2011	Nemotelus niloticus Olivier 1811 F.Mason det.2011	Nemotelus niloticus Olivier 1811 F.Mason det.2011	Nemotelus niloticus Olivier 1811 F.Mason det.2011	Nemotelus niloticus Olivier 1811 F.Mason det.2011	Nemotelus niloticus Olivier 1811 F.Mason det.2011	Nemotelus niloticus Olivier 1811 F.Mason det.2011
Nemotelus niloticus Olivier 1811 F.Mason det.2011	Nemotelus niloticus Olivier 1811 F.Mason det.2011	Nemotelus niloticus Olivier 1811 F.Mason det.2011	Nemotelus niloticus Olivier 1811 F.Mason det.2011	Nemotelus niloticus Olivier 1811 F.Mason det.2011	Nemotelus niloticus Olivier 1811 F.Mason det.2011	Nemotelus niloticus Olivier 1811 F.Mason det.2011
Nemotelus niloticus Olivier 1811 F.Mason det.2011	Nemotelus niloticus Olivier 1811 F.Mason det.2011	Nemotelus niloticus Olivier 1811 F.Mason det.2011	Nemotelus niloticus Olivier 1811 F.Mason det.2011	Nemotelus niloticus Olivier 1811 F.Mason det.2011	Nemotelus niloticus Olivier 1811 F.Mason det.2011	Nemotelus niloticus Olivier 1811 F.Mason det.2011
Nemotelus niloticus Olivier 1811 F.Mason det.2011	Nemotelus niloticus Olivier 1811 F.Mason det.2011	Nemotelus niloticus Olivier 1811 F.Mason det.2011	Nemotelus niloticus Olivier 1811 F.Mason det.2011	Nemotelus niloticus Olivier 1811 F.Mason det.2011	Nemotelus niloticus Olivier 1811 F.Mason det.2011	Nemotelus niloticus Olivier 1811 F.Mason det.2011
Nemotelus niloticus Olivier 1811 F.Mason det.2011	Nemotelus niloticus Olivier 1811 F.Mason det.2011	Nemotelus niloticus Olivier 1811 F.Mason det.2011	Nemotelus niloticus Olivier 1811 F.Mason det.2011	Nemotelus niloticus Olivier 1811 F.Mason det.2011	Nemotelus niloticus Olivier 1811 F.Mason det.2011	Nemotelus niloticus Olivier 1811 F.Mason det.2011
Nemotelus niloticus Olivier 1811 F.Mason det.2011	Nemotelus niloticus Olivier 1811 F.Mason det.2011	Nemotelus niloticus Olivier 1811 F.Mason det.2011	Nemotelus niloticus Olivier 1811 F.Mason det.2011	Nemotelus niloticus Olivier 1811 F.Mason det.2011	Nemotelus niloticus Olivier 1811 F.Mason det.2011	Nemotelus niloticus Olivier 1811 F.Mason det.2011
Nemotelus niloticus Olivier 1811 F.Mason det.2011	Nemotelus niloticus Olivier 1811 F.Mason det.2011	Nemotelus niloticus Olivier 1811 F.Mason det.2011	Nemotelus niloticus Olivier 1811 F.Mason det.2011	Nemotelus niloticus Olivier 1811 F.Mason det.2011	Nemotelus niloticus Olivier 1811 F.Mason det.2011	Nemotelus niloticus Olivier 1811 F.Mason det.2011
Nemotelus niloticus Olivier 1811 F.Mason det.2011	Nemotelus niloticus Olivier 1811 F.Mason det.2011	Nemotelus niloticus Olivier 1811 F.Mason det.2011	Nemotelus niloticus Olivier 1811 F.Mason det.2011	Nemotelus niloticus Olivier 1811 F.Mason det.2011	Nemotelus niloticus Olivier 1811 F.Mason det.2011	Nemotelus niloticus Olivier 1811 F.Mason det.2011
Nemotelus niloticus Olivier 1811 F.Mason det.2011	Nemotelus niloticus Olivier 1811 F.Mason det.2011	Nemotelus niloticus Olivier 1811 F.Mason det.2011	Nemotelus niloticus Olivier 1811 F.Mason det.2011	Nemotelus niloticus Olivier 1811 F.Mason det.2011	Nemotelus niloticus Olivier 1811 F.Mason det.2011	Nemotelus niloticus Olivier 1811 F.Mason det.2011
Nemotelus niloticus Olivier 1811 F.Mason det.2011	Nemotelus niloticus Olivier 1811 F.Mason det.2011	Nemotelus niloticus Olivier 1811 F.Mason det.2011	Nemotelus niloticus Olivier 1811 F.Mason det.2011	Nemotelus niloticus Olivier 1811 F.Mason det.2011	Nemotelus niloticus Olivier 1811 F.Mason det.2011	Nemotelus niloticus Olivier 1811 F.Mason det.2011
Nemotelus niloticus Olivier 1811 F.Mason det.2011	Nemotelus niloticus Olivier 1811 F.Mason det.2011	Nemotelus niloticus Olivier 1811 F.Mason det.2011	Nemotelus niloticus Olivier 1811 F.Mason det.2011	Nemotelus niloticus Olivier 1811 F.Mason det.2011	Nemotelus niloticus Olivier 1811 F.Mason det.2011	Nemotelus niloticus Olivier 1811 F.Mason det.2011
Nemotelus niloticus Olivier 1811 F.Mason det.2011	Nemotelus niloticus Olivier 1811 F.Mason det.2011	Nemotelus niloticus Olivier 1811 F.Mason det.2011	Nemotelus niloticus Olivier 1811 F.Mason det.2011	Nemotelus niloticus Olivier 1811 F.Mason det.2011	Nemotelus niloticus Olivier 1811 F.Mason det.2011	Nemotelus niloticus Olivier 1811 F.Mason det.2011
Nemotelus niloticus Olivier 1811 F.Mason det.2011	Nemotelus niloticus Olivier 1811 F.Mason det.2011	Nemotelus niloticus Olivier 1811 F.Mason det.2011	Nemotelus niloticus Olivier 1811 F.Mason det.2011	Nemotelus niloticus Olivier 1811 F.Mason det.2011	Nemotelus niloticus Olivier 1811 F.Mason det.2011	Nemotelus niloticus Olivier 1811 F.Mason det.2011
Nemotelus niloticus Olivier 1811 F.Mason det.2011	Nemotelus niloticus Olivier 1811 F.Mason det.2011	Nemotelus niloticus Olivier 1811 F.Mason det.2011	Nemotelus niloticus Olivier 1811 F.Mason det.2011	Nemotelus niloticus Olivier 1811 F.Mason det.2011	Nemotelus niloticus Olivier 1811 F.Mason det.2011	Nemotelus niloticus Olivier 1811 F.Mason det.2011
Nemotelus anchora Loew, 1846 F.Mason det.2011	Nemotelus anchora Loew, 1846 F.Mason det.2011	Nemotelus anchora Loew, 1846 F.Mason det.2011	Nemotelus anchora Loew, 1846 F.Mason det.2011	Nemotelus anchora Loew, 1846 F.Mason det.2011	Nemotelus anchora Loew, 1846 F.Mason det.2011	Nemotelus anchora Loew, 1846 F.Mason det.2011
Nemotelus anchora Loew, 1846 F.Mason det.2011	Nemotelus anchora Loew, 1846 F.Mason det.2011	Nemotelus anchora Loew, 1846 F.Mason det.2011	Nemotelus anchora Loew, 1846 F.Mason det.2011	Nemotelus anchora Loew, 1846 F.Mason det.2011	Nemotelus anchora Loew, 1846 F.Mason det.2011	Nemotelus anchora Loew, 1846 F.Mason det.2011
Nemotelus anchora Loew, 1846 F.Mason det.2011	Nemotelus anchora Loew, 1846 F.Mason det.2011	Nemotelus anchora Loew, 1846 F.Mason det.2011	Nemotelus anchora Loew, 1846 F.Mason det.2011	Nemotelus anchora Loew, 1846 F.Mason det.2011	Nemotelus anchora Loew, 1846 F.Mason det.2011	Nemotelus anchora Loew, 1846 F.Mason det.2011
Nemotelus anchora Loew, 1846 F.Mason det.2011	Nemotelus anchora Loew, 1846 F.Mason det.2011	Nemotelus anchora Loew, 1846 F.Mason det.2011	Nemotelus anchora Loew, 1846 F.Mason det.2011	Nemotelus anchora Loew, 1846 F.Mason det.2011	Nemotelus anchora Loew, 1846 F.Mason det.2011	Nemotelus anchora Loew, 1846 F.Mason det.2011
Nemotelus anchora Loew, 1846 F.Mason det.2011	Nemotelus anchora Loew, 1846 F.Mason det.2011	Nemotelus anchora Loew, 1846 F.Mason det.2011	Nemotelus anchora Loew, 1846 F.Mason det.2011	Nemotelus anchora Loew, 1846 F.Mason det.2011	Nemotelus anchora Loew, 1846 F.Mason det.2011	Nemotelus anchora Loew, 1846 F.Mason det.2011
Nemotelus anchora Loew, 1846 F.Mason det.2011	Nemotelus anchora Loew, 1846 F.Mason det.2011	Nemotelus anchora Loew, 1846 F.Mason det.2011	Nemotelus anchora Loew, 1846 F.Mason det.2011	Nemotelus anchora Loew, 1846 F.Mason det.2011	Nemotelus anchora Loew, 1846 F.Mason det.2011	Nemotelus anchora Loew, 1846 F.Mason det.2011
Nemotelus anchora Loew, 1846 F.Mason det.2011	Nemotelus anchora Loew, 1846 F.Mason det.2011	Nemotelus anchora Loew, 1846 F.Mason det.2011	Nemotelus anchora Loew, 1846 F.Mason det.2011	Nemotelus anchora Loew, 1846 F.Mason det.2011	Nemotelus anchora Loew, 1846 F.Mason det.2011	Nemotelus anchora Loew, 1846 F.Mason det.2011
Nemotelus anchora Loew, 1846 F.Mason det.2011	Nemotelus anchora Loew, 1846 F.Mason det.2011	Nemotelus anchora Loew, 1846 F.Mason det.2011	Nemotelus anchora Loew, 1846 F.Mason det.2011	Nemotelus anchora Loew, 1846 F.Mason det.2011	Nemotelus anchora Loew, 1846 F.Mason det.2011	Nemotelus anchora Loew, 1846 F.Mason det.2011
Nemotelus anchora Loew, 1846 F.Mason det.2011	Nemotelus anchora Loew, 1846 F.Mason det.2011	Nemotelus anchora Loew, 1846 F.Mason det.2011	Nemotelus anchora Loew, 1846 F.Mason det.2011	Nemotelus anchora Loew, 1846 F.Mason det.2011	Nemotelus anchora Loew, 1846 F.Mason det.2011	Nemotelus anchora Loew, 1846 F.Mason det.2011
Nemotelus anchora Loew, 1846 F.Mason det.2011	Nemotelus anchora Loew, 1846 F.Mason det.2011	Nemotelus anchora Loew, 1846 F.Mason det.2011	Nemotelus anchora Loew, 1846 F.Mason det.2011	Nemotelus anchora Loew, 1846 F.Mason det.2011	Nemotelus anchora Loew, 1846 F.Mason det.2011	Nemotelus anchora Loew, 1846 F.Mason det.2011
Nemotelus anchora Loew, 1846 F.Mason det.2011	Nemotelus anchora Loew, 1846 F.Mason det.2011	Nemotelus anchora Loew, 1846 F.Mason det.2011	Nemotelus anchora Loew, 1846 F.Mason det.2011	Nemotelus anchora Loew, 1846 F.Mason det.2011	Nemotelus anchora Loew, 1846 F.Mason det.2011	Nemotelus anchora Loew, 1846 F.Mason det.2011
Nemotelus anchora Loew, 1846 F.Mason det.2011	Nemotelus anchora Loew, 1846 F.Mason det.2011	Nemotelus anchora Loew, 1846 F.Mason det.2011	Nemotelus anchora Loew, 1846 F.Mason det.2011	Nemotelus anchora Loew, 1846 F.Mason det.2011	Nemotelus anchora Loew, 1846 F.Mason det.2011	Nemotelus anchora Loew, 1846 F.Mason det.2011
Nemotelus anchora Loew, 1846 F.Mason det.2011	Nemotelus anchora Loew, 1846 F.Mason det.2011	Nemotelus anchora Loew, 1846 F.Mason det.2011	Nemotelus anchora Loew, 1846 F.Mason det.2011	Nemotelus anchora Loew, 1846 F.Mason det.2011	Nemotelus anchora Loew, 1846 F.Mason det.2011	Nemotelus anchora Loew, 1846 F.Mason det.2011
Nemotelus anchora Loew, 1846 F.Mason det.2011	Nemotelus anchora Loew, 1846 F.Mason det.2011	Nemotelus anchora Loew, 1846 F.Mason det.2011	Nemotelus anchora Loew, 1846 F.Mason det.2011	Nemotelus anchora Loew, 1846 F.Mason det.2011	Nemotelus anchora Loew, 1846 F.Mason det.2011	Nemotelus anchora Loew, 1846 F.Mason det.2011
Nemotelus anchora Loew, 1846 F.Mason det.2011	Nemotelus anchora Loew, 1846 F.Mason det.2011	Nemotelus anchora Loew, 1846 F.Mason det.2011	Nemotelus anchora Loew, 1846 F.Mason det.2011	Family: Xylomyidae	Family: Xylomyidae	Family: Xylomyidae
Nemotelus anchora Loew, 1846 F.Mason det.2011	Nemotelus anchora Loew, 1846 F.Mason det.2011	Nemotelus anchora Loew, 1846 F.Mason det.2011	Nemotelus anchora Loew, 1846 F.Mason det.2011	Solva marginata (Meigen, 1820) F.Mason det.2011	Solva marginata (Meigen, 1820) F.Mason det.2011	Solva marginata (Meigen, 1820) F.Mason det.2011
Nemotelus anchora Loew, 1846 F.Mason det.2011	Nemotelus anchora Loew, 1846 F.Mason det.2011	Nemotelus anchora Loew, 1846 F.Mason det.2011	Nemotelus anchora Loew, 1846 F.Mason det.2011	Family: Xylomyidae	Family: Xylomyidae	Family: Xylomyidae
				Solva marginata (Meigen, 1820) F.Mason det.2011	Solva marginata (Meigen, 1820) F.Mason det.2011	Solva marginata (Meigen, 1820) F.Mason det.2011
				Solva marginata (Meigen, 1820) F.Mason det.2011	Solva marginata (Meigen, 1820) F.Mason det.2011	Solva marginata (Meigen, 1820) F.Mason det.2011
				Solva varia (Meigen, 1820) F.Mason det.2011	Solva varia (Meigen, 1820) F.Mason det.2011	Solva varia (Meigen, 1820) F.Mason det.2011
				Solva varia (Meigen, 1820) F.Mason det.2011	Solva varia (Meigen, 1820) F.Mason det.2011	Solva varia (Meigen, 1820) F.Mason det.2011
				Solva varia (Meigen, 1820) F.Mason det.2011	Solva varia (Meigen, 1820) F.Mason det.2011	Solva varia (Meigen, 1820) F.Mason det.2011

## Sheet: legend_to_ita_records
FAUNITA/ZOOKEY 2012	FAUNITA/ZOOKEY 2012	FAUNITA/ZOOKEY 2012	FAUNITA/ZOOKEY 2012	FAUNITA/ZOOKEY 2012	FAUNITA/ZOOKEY 2012	FAUNITA/ZOOKEY 2012	FAUNITA/ZOOKEY 2012	FAUNITA/ZOOKEY 2012	FAUNITA/ZOOKEY 2012
FAUNITA/ZOOKEY 2012	FAUNITA/ZOOKEY 2012	FAUNITA/ZOOKEY 2012	FAUNITA/ZOOKEY 2012	FAUNITA/ZOOKEY 2012	FAUNITA/ZOOKEY 2012	FAUNITA/ZOOKEY 2012	FAUNITA/ZOOKEY 2012	FAUNITA/ZOOKEY 2012	FAUNITA/ZOOKEY 2012
FAUNITA/ZOOKEY 2012	FAUNITA/ZOOKEY 2012	FAUNITA/ZOOKEY 2012	FAUNITA/ZOOKEY 2012	FAUNITA/ZOOKEY 2012	FAUNITA/ZOOKEY 2012	FAUNITA/ZOOKEY 2012	FAUNITA/ZOOKEY 2012	FAUNITA/ZOOKEY 2012	FAUNITA/ZOOKEY 2012
FAUNITA/ZOOKEY 2012	FAUNITA/ZOOKEY 2012	FAUNITA/ZOOKEY 2012	FAUNITA/ZOOKEY 2012	FAUNITA/ZOOKEY 2012	FAUNITA/ZOOKEY 2012	FAUNITA/ZOOKEY 2012	FAUNITA/ZOOKEY 2012	FAUNITA/ZOOKEY 2012	FAUNITA/ZOOKEY 2012
FAUNITA/ZOOKEY 2012	FAUNITA/ZOOKEY 2012	FAUNITA/ZOOKEY 2012	FAUNITA/ZOOKEY 2012	FAUNITA/ZOOKEY 2012	FAUNITA/ZOOKEY 2012	FAUNITA/ZOOKEY 2012	FAUNITA/ZOOKEY 2012	FAUNITA/ZOOKEY 2012	FAUNITA/ZOOKEY 2012
FAUNITA/ZOOKEY REGISTRED 2012	FAUNITA/ZOOKEY REGISTRED 2012	FAUNITA/ZOOKEY REGISTRED 2012	FAUNITA/ZOOKEY REGISTRED 2012	FAUNITA/ZOOKEY REGISTRED 2012	FAUNITA/ZOOKEY REGISTRED 2012	FAUNITA/ZOOKEY REGISTRED 2012	FAUNITA/ZOOKEY REGISTRED 2012	FAUNITA/ZOOKEY REGISTRED 2012	FAUNITA/ZOOKEY REGISTRED 2012
FAUNITA/ZOOKEY REGISTRED 2012	FAUNITA/ZOOKEY REGISTRED 2012	FAUNITA/ZOOKEY REGISTRED 2012	FAUNITA/ZOOKEY REGISTRED 2012	FAUNITA/ZOOKEY REGISTRED 2012	FAUNITA/ZOOKEY REGISTRED 2012	FAUNITA/ZOOKEY REGISTRED 2012	FAUNITA/ZOOKEY REGISTRED 2012	FAUNITA/ZOOKEY REGISTRED 2012	FAUNITA/ZOOKEY REGISTRED 2012
FAUNITA/ZOOKEY REGISTRED 2012	FAUNITA/ZOOKEY REGISTRED 2012	FAUNITA/ZOOKEY REGISTRED 2012	FAUNITA/ZOOKEY REGISTRED 2012	FAUNITA/ZOOKEY REGISTRED 2012	FAUNITA/ZOOKEY REGISTRED 2012	FAUNITA/ZOOKEY REGISTRED 2012	FAUNITA/ZOOKEY REGISTRED 2012	FAUNITA/ZOOKEY REGISTRED 2012	FAUNITA/ZOOKEY REGISTRED 2012
FAUNITA/ZOOKEY REGISTRED 2012	FAUNITA/ZOOKEY REGISTRED 2012	FAUNITA/ZOOKEY REGISTRED 2012	FAUNITA/ZOOKEY REGISTRED 2012	FAUNITA/ZOOKEY REGISTRED 2012	FAUNITA/ZOOKEY REGISTRED 2012	FAUNITA/ZOOKEY REGISTRED 2012	FAUNITA/ZOOKEY REGISTRED 2012	FAUNITA/ZOOKEY REGISTRED 2012	FAUNITA/ZOOKEY REGISTRED 2012
FAUNITA/ZOOKEY REGISTRED 2012	FAUNITA/ZOOKEY REGISTRED 2012	FAUNITA/ZOOKEY REGISTRED 2012	FAUNITA/ZOOKEY REGISTRED 2012	FAUNITA/ZOOKEY REGISTRED 2012	FAUNITA/ZOOKEY REGISTRED 2012	FAUNITA/ZOOKEY REGISTRED 2012	FAUNITA/ZOOKEY REGISTRED 2012	FAUNITA/ZOOKEY REGISTRED 2012	FAUNITA/ZOOKEY REGISTRED 2012
FAUNITA/ZOOKEY REGISTRED 2012	FAUNITA/ZOOKEY REGISTRED 2012	FAUNITA/ZOOKEY REGISTRED 2012	FAUNITA/ZOOKEY REGISTRED 2012	FAUNITA/ZOOKEY REGISTRED 2012	FAUNITA/ZOOKEY REGISTRED 2012	FAUNITA/ZOOKEY REGISTRED 2012	FAUNITA/ZOOKEY REGISTRED 2012	FAUNITA/ZOOKEY REGISTRED 2012	FAUNITA/ZOOKEY REGISTRED 2012
FAUNITA/ZOOKEY REGISTRED 2012	FAUNITA/ZOOKEY REGISTRED 2012	FAUNITA/ZOOKEY REGISTRED 2012	FAUNITA/ZOOKEY REGISTRED 2012	FAUNITA/ZOOKEY REGISTRED 2012	FAUNITA/ZOOKEY REGISTRED 2012	FAUNITA/ZOOKEY REGISTRED 2012	FAUNITA/ZOOKEY REGISTRED 2012	FAUNITA/ZOOKEY REGISTRED 2012	FAUNITA/ZOOKEY REGISTRED 2012
FAUNITA/ZOOKEY REGISTRED 2012	FAUNITA/ZOOKEY REGISTRED 2012	FAUNITA/ZOOKEY REGISTRED 2012	FAUNITA/ZOOKEY REGISTRED 2012	FAUNITA/ZOOKEY REGISTRED 2012	FAUNITA/ZOOKEY REGISTRED 2012	FAUNITA/ZOOKEY REGISTRED 2012	FAUNITA/ZOOKEY REGISTRED 2012	FAUNITA/ZOOKEY REGISTRED 2012	FAUNITA/ZOOKEY REGISTRED 2012
FAUNITA/ZOOKEY REGISTRED 2012	FAUNITA/ZOOKEY REGISTRED 2012	FAUNITA/ZOOKEY REGISTRED 2012	FAUNITA/ZOOKEY REGISTRED 2012	FAUNITA/ZOOKEY REGISTRED 2012	FAUNITA/ZOOKEY REGISTRED 2012	FAUNITA/ZOOKEY REGISTRED 2012	FAUNITA/ZOOKEY REGISTRED 2012	FAUNITA/ZOOKEY REGISTRED 2012	FAUNITA/ZOOKEY REGISTRED 2012
FAUNITA/ZOOKEY REGISTRED 2012	FAUNITA/ZOOKEY REGISTRED 2012	FAUNITA/ZOOKEY REGISTRED 2012	FAUNITA/ZOOKEY REGISTRED 2012	FAUNITA/ZOOKEY REGISTRED 2012	FAUNITA/ZOOKEY REGISTRED 2012	FAUNITA/ZOOKEY REGISTRED 2012	FAUNITA/ZOOKEY REGISTRED 2012	FAUNITA/ZOOKEY REGISTRED 2012	FAUNITA/ZOOKEY REGISTRED 2012
FAUNITA/ZOOKEY REGISTRED 2012	FAUNITA/ZOOKEY REGISTRED 2012	FAUNITA/ZOOKEY REGISTRED 2012	FAUNITA/ZOOKEY REGISTRED 2012	FAUNITA/ZOOKEY REGISTRED 2012	FAUNITA/ZOOKEY REGISTRED 2012	FAUNITA/ZOOKEY REGISTRED 2012	FAUNITA/ZOOKEY REGISTRED 2012	FAUNITA/ZOOKEY REGISTRED 2012	FAUNITA/ZOOKEY REGISTRED 2012
FAUNITA/ZOOKEY REGISTRED 2012	FAUNITA/ZOOKEY REGISTRED 2012	FAUNITA/ZOOKEY REGISTRED 2012	FAUNITA/ZOOKEY REGISTRED 2012	FAUNITA/ZOOKEY REGISTRED 2012	FAUNITA/ZOOKEY REGISTRED 2012	FAUNITA/ZOOKEY REGISTRED 2012	FAUNITA/ZOOKEY REGISTRED 2012	FAUNITA/ZOOKEY REGISTRED 2012	FAUNITA/ZOOKEY REGISTRED 2012
FAUNITA/ZOOKEY REGISTRED 2012	FAUNITA/ZOOKEY REGISTRED 2012	FAUNITA/ZOOKEY REGISTRED 2012	FAUNITA/ZOOKEY REGISTRED 2012	FAUNITA/ZOOKEY REGISTRED 2012	FAUNITA/ZOOKEY REGISTRED 2012	FAUNITA/ZOOKEY REGISTRED 2012	FAUNITA/ZOOKEY REGISTRED 2012	FAUNITA/ZOOKEY REGISTRED 2012	FAUNITA/ZOOKEY REGISTRED 2012
FAUNITA/ZOOKEY REGISTRED 2012	FAUNITA/ZOOKEY REGISTRED 2012	FAUNITA/ZOOKEY REGISTRED 2012	FAUNITA/ZOOKEY REGISTRED 2012	FAUNITA/ZOOKEY REGISTRED 2012	FAUNITA/ZOOKEY REGISTRED 2012	FAUNITA/ZOOKEY REGISTRED 2012	FAUNITA/ZOOKEY REGISTRED 2012	FAUNITA/ZOOKEY REGISTRED 2012	FAUNITA/ZOOKEY REGISTRED 2012
FAUNITA/ZOOKEY REGISTRED 2012	FAUNITA/ZOOKEY REGISTRED 2012	FAUNITA/ZOOKEY REGISTRED 2012	FAUNITA/ZOOKEY REGISTRED 2012	FAUNITA/ZOOKEY REGISTRED 2012	FAUNITA/ZOOKEY REGISTRED 2012	FAUNITA/ZOOKEY REGISTRED 2012	FAUNITA/ZOOKEY REGISTRED 2012	FAUNITA/ZOOKEY REGISTRED 2012	FAUNITA/ZOOKEY REGISTRED 2012
FAUNITA/ZOOKEY REGISTRED 2012	FAUNITA/ZOOKEY REGISTRED 2012	FAUNITA/ZOOKEY REGISTRED 2012	FAUNITA/ZOOKEY REGISTRED 2012	FAUNITA/ZOOKEY REGISTRED 2012	FAUNITA/ZOOKEY REGISTRED 2012	FAUNITA/ZOOKEY REGISTRED 2012	FAUNITA/ZOOKEY REGISTRED 2012	FAUNITA/ZOOKEY REGISTRED 2012	FAUNITA/ZOOKEY REGISTRED 2012
FAUNITA/ZOOKEY REGISTRED 2012	FAUNITA/ZOOKEY REGISTRED 2012	FAUNITA/ZOOKEY REGISTRED 2012	FAUNITA/ZOOKEY REGISTRED 2012	FAUNITA/ZOOKEY REGISTRED 2012	FAUNITA/ZOOKEY REGISTRED 2012	FAUNITA/ZOOKEY REGISTRED 2012	FAUNITA/ZOOKEY REGISTRED 2012	FAUNITA/ZOOKEY REGISTRED 2012	FAUNITA/ZOOKEY REGISTRED 2012
